# Supplementary material for: Knowledge, attitude, and practice toward coronary heart disease secondary prevention among coronary heart disease patients in Shanghai, China
Source: PLoS One. 2025 Jan 22;20(1):e0316022. doi: 10.1371/journal.pone.0316022 (PMC11753668; doi:10.1371/journal.pone.0316022)
Supplement: S2 File — (XLSX) [file pone.0316022.s002.xlsx]

## Sheet: Sheet1
Number	Gender	Age	Residential area	Education	Job type	Monthly per capita income, RMB	Marital status	Smoking status	Drinking status	Comorbidities-Hypertension	Comorbidities-Diabetes	Comorbidities-Thyroid disease	Comorbidities-Kidney disease	Comorbidities-Other	PCI times	Symptoms of coronary heart disease (1) Chest pain (angina)	(2) Chest tightness	(3) Shortness of breath	(4) Pale skin, cold sweat	(5) Dizziness	(6) Palpitations	(7) Confusion	Risk Factors for Coronary Heart Disease (1) Smoking	(2) Alcohol consumption	(3) Diabetes	(4) High level of low-density lipoprotein cholesterol	(5) Poor control of hypertension (blood pressure >140/90 mmHg)	(6) Obesity	(7) Lack of physical activity	(8) Family history of coronary heart disease	(9) High-salt, high-sugar, high-fat diet	(10) High psychological stress	Quitting smoking is crucial for controlling coronary heart disease.	Quitting drinking is crucial for controlling coronary heart disease.	Controlling blood glucose levels is crucial for controlling coronary heart disease.	Controlling blood pressure is crucial for controlling coronary heart disease.	Controlling blood lipid levels is crucial for controlling coronary heart disease.	Controlling weight is crucial for controlling coronary heart disease.	Maintaining a healthy diet is crucial for controlling coronary heart disease.	Moderate exercise is crucial for controlling coronary heart disease.	Maintaining a positive mentality is crucial for controlling coronary heart disease.	Regular medication is crucial for controlling coronary heart disease.	Regular follow-up visits are crucial for controlling coronary heart disease.	Concerned that your coronary heart disease is worsening.	Take medication on time every day	Regularly go to the hospital for medical treatment	Seek medical treatment in a timely manner when experiencing discomfort such as chest pain or tightness	(1) Smoking	(2) Drinking
1	2	40	2	5	1	2	2	1	1	0	0	0	0	1	2	2	1	1	1	1	1	1	1	1	1	1	3	1	1	1	1	1	1	1	2	1	1	1	1	1	1	1	1	1	1	1	1	5	5
2	1	58	2	4	1	2	2	2	2	0	0	0	0	1	0	1	2	2	2	2	2	2	1	1	1	1	1	1	1	1	1	1	1	1	1	1	1	1	1	1	1	1	2	1	1	1	1	5	5
3	1	58	2	4	1	2	2	2	2	0	0	0	0	1	0	1	2	2	2	2	2	2	1	1	1	1	1	1	1	1	1	1	1	1	1	1	1	1	1	1	1	1	1	1	3	1	2	5	1
4	1	42	2	4	1	2	2	3	1	1	0	0	1	0	1	1	1	1	1	1	1	1	1	1	1	1	1	1	1	1	1	1	1	1	1	1	1	2	1	1	1	1	1	1	1	2	1	1	5
5	1	67	2	4	7	2	2	1	2	1	1	1	0	0	2	2	3	3	3	3	3	3	1	1	1	1	1	1	1	1	1	1	1	2	1	1	1	1	1	1	1	1	1	3	1	1	3	5	5
6	1	75	2	1	7	2	2	1	2	1	0	0	0	1	0	2	2	2	2	2	2	2	2	2	2	2	2	2	2	2	2	2	1	1	2	1	1	1	2	2	2	2	2	2	2	1	1	5	5
7	1	66	2	3	7	1	2	3	2	1	1	0	0	0	2	2	1	1	1	1	1	1	2	2	2	2	2	2	2	2	2	3	1	2	1	1	1	1	2	1	1	2	1	2	2	1	1	1	1
8	1	78	2	3	7	1	2	3	3	0	1	0	0	1	2	1	1	3	3	3	3	3	3	3	3	3	3	3	3	3	3	3	1	2	1	2	2	2	2	1	2	2	1	2	1	3	4	4	5
9	2	52	3	2	7	2	2	1	1	1	1	0	0	0	2	3	1	1	1	1	1	1	3	3	3	3	3	3	3	3	3	3	2	3	1	1	1	1	1	2	1	1	1	2	1	2	4	5	5
10	1	86	2	2	7	2	2	3	3	0	0	0	1	1	2	1	1	3	3	3	3	3	1	1	1	1	1	1	1	1	1	1	2	2	1	1	1	1	1	4	1	1	1	1	1	3	1	3	5
11	2	63	2	3	7	1	2	1	1	1	1	0	0	1	0	2	2	2	2	2	2	2	2	2	2	3	2	2	2	2	2	2	1	2	1	2	2	2	2	1	2	2	2	2	1	1	1	5	5
12	1	86	2	3	7	2	2	1	2	0	0	0	0	1	2	2	1	3	3	3	3	3	2	2	2	2	2	2	2	2	2	2	1	2	1	1	1	3	1	2	1	1	1	2	1	1	2	5	5
13	1	75	2	2	7	2	2	1	2	1	1	0	0	0	1	1	2	2	2	2	2	2	2	2	2	2	2	2	2	2	2	2	1	1	1	1	1	1	2	2	1	1	2	2	1	1	2	5	5
14	1	57	2	3	1	2	2	3	1	1	0	0	0	0	1	2	2	2	2	2	2	2	2	2	2	2	2	2	2	2	2	2	1	2	2	1	1	1	2	4	2	2	2	2	1	1	4	1	5
15	1	66	2	3	7	1	2	2	1	0	1	0	0	1	0	2	1	1	1	1	1	1	3	3	3	3	3	3	3	3	3	3	1	4	1	1	1	1	1	2	1	1	2	1	3	1	3	5	5
16	2	68	2	2	7	1	2	1	1	1	1	0	0	0	0	1	3	3	3	3	3	3	2	2	2	2	2	2	2	2	2	2	2	3	2	2	2	2	1	2	2	2	1	1	1	2	1	5	5
17	1	83	2	4	7	2	2	1	1	0	0	0	0	1	1	1	1	3	3	3	3	3	1	2	1	1	1	1	1	1	1	3	1	1	1	2	3	3	2	2	2	1	1	3	1	1	2	5	5
18	2	68	2	2	7	2	2	1	1	1	0	0	0	1	0	3	3	3	3	3	3	3	3	3	3	3	3	3	3	3	3	3	1	3	1	1	1	3	2	1	1	1	2	1	1	1	3	5	5
19	1	74	2	4	7	2	2	1	1	1	0	0	0	0	0	3	1	1	1	1	1	1	1	2	1	3	3	3	3	3	1	1	1	1	1	1	1	1	1	1	1	1	2	3	1	1	1	5	5
20	2	72	2	4	7	1	4	1	1	1	1	0	0	0	3	2	2	2	2	2	2	2	2	2	2	2	2	2	2	2	2	2	1	1	1	1	1	2	1	1	1	1	1	1	1	1	1	5	5
21	1	75	2	2	7	2	2	1	2	0	1	0	0	0	1	1	2	2	2	2	2	2	2	2	2	2	2	2	2	2	2	2	1	2	1	1	1	1	1	2	1	1	2	2	1	1	1	5	5
22	1	69	2	4	7	1	2	2	2	0	0	0	0	1	1	2	3	3	3	3	3	3	3	3	3	3	3	3	3	3	1	1	1	1	1	1	1	1	1	1	1	1	1	1	1	1	1	5	3
23	1	80	2	3	7	4	4	3	3	1	0	0	0	0	2	2	2	2	2	2	2	2	3	3	3	3	3	3	3	3	3	3	1	1	1	2	2	2	2	2	2	2	2	2	1	1	4	1	5
24	2	65	2	2	7	3	4	1	1	1	1	0	0	0	0	3	3	3	3	3	3	3	2	2	2	2	2	2	2	2	3	2	2	2	2	2	2	2	2	2	2	2	2	1	1	1	4	5	5
25	1	66	2	3	7	2	2	2	1	0	0	0	1	0	0	3	1	1	1	1	1	1	3	3	3	3	3	3	3	3	3	3	1	3	1	1	1	1	2	1	2	2	2	4	1	1	1	5	5
26	2	66	2	2	7	1	2	1	1	0	1	0	1	0	1	3	1	1	1	1	1	1	2	2	2	2	2	2	2	2	2	2	1	3	2	2	2	2	1	2	2	2	2	2	2	2	1	5	5
27	1	63	2	3	7	1	2	3	1	0	0	0	0	1	1	1	1	1	1	1	1	1	1	1	1	1	1	1	1	1	1	1	1	2	2	1	1	1	2	2	1	2	1	2	1	1	2	5	5
28	2	65	2	3	7	1	3	1	1	0	0	0	0	1	0	3	2	2	2	2	2	2	3	3	3	3	3	3	3	3	3	3	1	1	1	2	2	2	2	2	2	2	2	2	1	1	1	5	5
29	1	52	2	2	3	2	2	2	2	1	1	0	0	0	0	2	1	1	1	1	1	1	2	2	2	2	2	2	2	2	2	2	2	3	1	1	1	1	2	2	2	2	1	1	2	2	2	5	4
30	1	62	2	4	1	2	2	2	2	1	1	0	0	0	1	1	2	2	2	2	2	2	1	1	1	1	1	1	1	1	1	1	1	1	1	1	1	1	1	1	1	1	1	1	1	1	5	5	4
31	2	65	2	3	7	1	3	1	2	0	0	0	0	1	0	3	2	2	2	2	2	2	3	3	3	3	3	3	2	3	3	3	1	2	2	2	2	3	2	2	3	2	1	3	1	1	3	5	5
32	2	65	2	2	7	2	2	1	1	0	0	0	0	1	1	2	2	2	2	2	2	2	2	2	2	2	2	2	2	2	3	2	1	2	2	1	1	1	1	2	2	2	2	1	1	4	4	5	5
33	2	67	2	2	7	1	2	1	1	1	0	0	0	0	0	2	3	3	3	3	3	3	3	3	3	3	3	3	3	3	3	3	1	2	1	1	1	3	1	1	1	1	1	1	4	4	3	5	5
34	1	73	2	2	7	3	2	2	2	0	1	1	0	0	1	1	1	2	2	2	2	2	3	3	3	3	3	3	3	3	3	3	2	2	2	2	2	2	2	2	2	2	1	1	1	3	4	5	4
35	1	61	2	2	1	1	2	2	3	0	1	0	0	0	1	3	1	1	1	1	1	1	3	3	3	3	3	3	3	3	3	3	2	2	1	1	1	1	1	2	2	2	2	1	1	4	1	5	1
36	1	59	2	4	1	2	2	2	2	0	0	0	0	1	0	2	2	2	2	2	2	2	2	2	2	2	2	2	2	2	2	2	1	1	2	2	4	4	2	1	1	2	2	1	1	3	3	5	2
37	2	68	2	2	7	1	2	1	1	1	0	0	0	0	1	1	3	3	3	3	3	3	2	2	2	2	2	2	2	2	2	2	2	2	2	2	2	2	2	2	2	2	2	1	1	2	2	5	5
38	1	70	2	4	7	2	2	2	2	1	0	0	0	1	1	2	1	1	1	1	1	1	2	2	2	2	2	2	2	2	2	2	1	1	2	1	1	1	1	2	2	2	1	1	1	2	2	5	5
39	1	70	2	4	7	3	2	2	2	1	0	0	0	0	1	1	1	1	1	1	1	1	1	1	1	1	1	1	1	1	1	1	1	2	1	1	1	1	1	2	1	1	1	3	2	2	2	5	2
40	1	64	2	3	3	1	2	3	1	1	0	0	0	1	1	1	1	1	1	1	1	1	1	1	1	1	1	1	1	1	1	1	1	2	1	1	1	1	1	2	1	1	1	1	1	1	1	2	5
41	1	63	2	3	1	2	2	2	2	1	0	0	1	0	2	1	1	1	1	1	1	1	1	1	1	1	1	1	1	1	3	1	1	2	1	1	1	1	1	2	1	1	2	1	1	1	4	5	1
42	2	61	2	3	1	1	2	1	1	1	1	0	0	0	1	3	1	1	1	1	1	1	3	3	3	3	3	3	3	3	3	3	1	2	2	1	1	1	1	1	1	1	2	2	1	1	1	5	5
43	2	78	2	2	7	1	2	1	1	1	1	0	0	0	0	1	1	3	3	3	3	3	3	3	3	3	3	3	3	3	3	3	1	1	1	1	1	1	2	1	1	1	2	1	1	1	1	5	5
44	1	69	2	2	7	2	2	2	2	0	1	1	0	0	0	3	3	3	3	3	3	3	3	3	3	3	3	3	3	3	3	3	1	2	1	1	1	1	1	1	1	1	1	1	1	2	3	5	1
45	2	72	2	3	7	2	4	1	1	1	0	1	0	0	0	1	1	1	1	1	1	1	1	1	1	1	1	1	1	1	1	1	1	2	1	2	2	2	1	2	1	1	2	1	1	2	2	5	5
46	1	71	2	3	7	2	2	1	2	1	0	0	0	0	1	3	3	3	3	3	3	3	1	1	1	3	1	1	3	1	1	3	1	1	1	1	1	1	2	2	3	2	1	2	1	2	4	5	5
47	1	68	2	2	7	3	2	2	1	1	0	0	0	0	1	3	3	3	3	3	3	3	2	2	3	2	2	2	2	2	2	2	1	2	1	1	1	3	2	2	3	1	2	1	1	1	5	5	5
48	2	81	2	3	7	2	4	1	1	1	0	0	0	1	1	1	1	1	1	1	1	1	1	1	1	1	1	1	1	3	3	3	1	2	1	2	2	2	2	2	1	1	2	1	1	1	3	5	5
49	1	86	2	2	7	1	2	2	1	1	0	0	0	0	1	3	3	3	3	3	3	3	2	2	2	2	2	2	2	2	3	2	1	2	3	2	2	2	2	1	1	2	1	1	2	1	1	5	5
50	1	75	2	2	7	2	2	3	1	1	0	0	0	0	1	1	2	2	2	2	2	2	2	2	2	2	2	2	2	2	2	2	1	5	1	2	2	2	1	1	1	2	1	1	1	2	1	3	5
51	1	62	2	3	7	2	2	3	2	1	0	0	0	0	1	2	2	2	2	2	2	2	1	1	1	3	1	1	1	3	1	1	1	4	1	1	1	4	1	1	1	2	1	1	1	4	4	4	2
52	2	56	2	4	3	4	2	3	1	1	0	0	0	0	1	2	1	1	1	1	1	1	1	1	1	1	1	1	1	1	1	1	1	1	1	2	3	4	1	1	1	2	1	3	1	2	1	4	5
53	1	71	2	2	7	2	2	2	2	0	0	0	0	0	1	2	3	3	3	3	3	3	2	2	2	2	2	2	2	2	2	2	1	2	2	1	1	1	2	1	3	2	2	2	1	1	1	5	3
54	1	73	2	2	7	2	2	3	1	1	0	0	1	0	1	1	1	2	2	2	2	2	2	2	2	2	2	2	2	2	2	2	1	2	1	1	1	3	1	4	3	1	1	1	1	1	1	4	5
55	2	49	2	4	1	4	3	1	1	1	0	0	0	0	0	1	1	1	1	1	1	1	1	1	1	1	1	1	1	1	1	3	1	1	1	1	1	1	1	1	2	1	1	3	1	1	1	5	5
56	1	82	2	1	7	2	2	2	1	1	0	0	0	0	1	1	1	1	1	1	1	1	1	1	1	1	1	1	1	1	1	1	2	2	2	2	2	2	2	1	1	1	1	1	1	2	1	5	5
57	1	76	2	2	7	1	2	2	1	0	0	0	0	0	1	3	3	3	3	3	3	3	2	3	2	2	2	2	2	2	3	2	1	4	4	2	2	2	1	1	2	1	2	1	1	1	1	5	5
58	2	79	2	2	7	2	2	1	1	1	0	0	0	0	0	2	2	2	2	2	2	2	2	2	2	2	2	2	2	2	3	2	1	3	1	1	1	1	2	3	1	2	1	2	3	1	2	5	5
59	2	68	2	3	7	1	2	1	1	1	0	1	1	0	1	1	3	3	3	3	3	3	1	1	1	1	1	1	3	1	3	3	1	1	2	1	1	1	2	1	3	2	1	2	2	1	1	5	5
60	1	63	2	4	3	2	2	3	3	1	0	0	0	0	1	2	1	1	1	1	1	1	1	1	1	1	1	1	1	1	1	1	1	1	1	1	1	1	1	1	1	2	1	1	2	1	1	2	5
61	1	76	2	3	7	2	2	3	1	1	0	0	0	0	1	3	3	3	3	3	3	3	1	1	1	1	1	1	1	1	3	1	1	2	1	1	1	1	1	2	3	2	2	2	1	1	2	5	5
62	1	71	3	3	7	2	2	3	2	1	0	0	0	0	1	1	3	3	3	3	3	3	1	1	1	1	1	1	1	1	3	1	1	1	1	2	2	2	1	1	2	1	1	1	2	1	1	4	5
63	2	58	2	4	1	3	2	1	1	1	0	0	0	0	1	1	2	2	2	2	2	2	1	2	1	1	1	1	1	1	1	1	1	3	1	3	3	3	1	1	2	1	1	1	1	1	1	5	5
64	1	59	2	5	1	3	2	3	2	1	1	0	0	0	0	2	2	2	2	2	2	2	2	2	2	2	2	2	2	2	2	2	1	1	1	1	1	1	2	1	1	2	1	1	1	1	1	5	1
65	1	61	2	4	2	3	2	3	3	1	0	0	0	0	1	1	1	1	1	1	1	1	1	1	1	1	1	1	1	1	1	1	1	1	1	1	1	1	1	1	2	1	1	4	1	1	1	5	5
66	2	79	2	2	7	3	2	2	1	1	0	0	0	0	1	2	2	2	2	2	2	2	2	2	2	2	2	2	2	2	2	2	1	2	1	2	2	2	1	2	3	1	2	1	1	3	1	5	5
67	1	81	2	1	7	1	2	2	1	1	0	0	0	0	1	1	1	1	1	1	1	1	1	1	1	1	1	1	1	1	1	1	1	2	2	2	2	2	1	1	3	2	2	2	1	1	1	5	5
68	1	82	2	1	7	2	2	1	1	0	0	0	0	1	1	1	1	1	1	1	1	1	1	1	1	1	1	1	1	1	1	1	2	1	1	1	1	3	2	1	1	1	2	1	1	1	1	5	5
69	2	73	2	2	7	3	2	1	1	1	1	0	0	0	1	1	1	2	2	2	2	2	2	2	2	2	2	2	2	2	2	2	1	2	4	1	1	1	2	1	1	1	1	2	1	1	1	5	5
70	1	73	2	2	7	3	2	3	1	1	0	0	0	0	3	1	1	1	1	1	1	1	2	3	2	2	2	2	2	2	2	2	1	2	1	2	2	2	1	2	2	1	1	1	1	3	1	2	5
71	1	79	2	1	7	3	2	2	1	1	0	0	0	0	1	2	2	2	2	2	2	2	1	3	1	3	1	1	1	1	1	1	1	1	1	1	1	1	1	4	3	2	2	2	1	1	1	5	5
72	1	68	2	2	7	3	2	3	1	1	0	0	0	0	1	1	1	1	1	1	1	1	2	2	3	2	2	2	2	2	2	2	1	2	1	2	2	2	2	3	4	4	1	1	1	1	5	5	5
73	2	62	2	3	7	3	2	1	1	1	0	0	0	0	1	2	2	2	2	2	2	2	1	1	1	1	1	1	1	1	1	1	1	2	2	2	2	2	2	1	1	1	2	2	1	1	3	5	5
74	1	73	2	2	7	2	2	3	1	1	0	0	0	0	1	1	1	1	1	1	1	1	1	3	1	1	1	1	1	3	3	1	1	2	2	3	3	4	1	3	1	1	2	1	1	1	3	1	5
75	1	59	2	3	1	4	2	3	3	1	0	0	0	0	1	2	2	2	2	2	2	2	1	1	1	1	1	1	1	1	1	1	1	3	1	1	1	2	1	1	2	2	1	1	1	1	1	1	5
76	1	62	2	4	1	5	2	3	2	1	0	0	0	0	1	2	2	2	2	2	2	2	1	1	1	1	1	1	1	1	1	1	1	1	1	1	1	1	1	1	2	2	2	2	1	3	2	4	4
77	1	86	2	1	5	2	4	2	1	1	1	0	0	0	1	3	3	3	3	3	3	3	1	1	1	1	1	1	1	1	1	1	1	2	2	2	2	2	1	1	3	1	1	1	1	1	2	5	5
78	2	75	2	1	7	2	2	1	1	1	0	0	0	0	2	1	2	2	2	2	2	2	1	1	1	1	1	1	1	1	1	1	2	1	1	1	1	1	2	3	5	2	2	1	2	3	1	5	5
79	1	72	2	2	7	3	2	3	2	1	0	0	0	0	1	1	1	1	1	1	1	1	1	1	1	1	1	1	1	1	1	1	1	2	1	2	2	2	1	2	2	3	1	1	1	1	2	3	5
80	1	81	2	3	7	3	2	1	2	1	0	0	0	0	1	1	1	1	1	1	1	1	1	1	1	2	2	1	2	2	2	2	1	1	1	1	1	1	2	4	1	2	2	2	1	2	1	5	5
81	1	71	2	2	7	2	2	3	1	1	0	0	0	0	1	1	3	3	3	3	3	3	1	3	1	1	1	1	1	3	3	1	1	2	1	2	2	2	1	1	1	2	2	1	1	1	2	1	5
82	1	69	2	3	7	3	2	2	1	1	0	0	0	0	1	3	3	3	3	3	3	3	1	1	1	1	1	1	1	1	1	1	1	2	1	2	2	2	1	1	2	2	1	2	1	1	1	5	5
83	1	58	2	4	1	3	2	3	2	1	0	0	0	0	1	1	2	2	2	2	2	2	2	2	2	2	2	2	2	2	2	2	1	2	2	1	1	1	2	1	1	1	1	1	1	1	1	1	3
84	2	76	2	3	7	2	2	1	1	1	0	0	0	0	1	3	3	3	3	3	3	3	1	1	1	1	1	1	1	1	3	3	1	2	2	1	1	1	2	3	4	1	1	2	3	1	1	5	5
85	1	71	2	4	7	3	2	3	1	1	0	0	0	0	2	1	3	3	3	3	3	3	1	1	1	1	1	1	1	1	1	1	1	1	1	1	1	1	1	1	1	1	1	1	3	1	1	5	5
86	1	79	2	3	7	2	2	1	1	0	0	0	0	0	1	2	2	2	2	2	2	2	1	1	1	2	3	1	3	3	3	3	1	2	1	2	2	2	1	2	1	2	1	1	1	1	1	5	5
87	1	76	2	2	7	3	2	2	2	1	0	0	0	1	1	3	3	3	3	3	3	3	1	1	3	1	1	1	1	1	3	1	1	3	2	2	2	2	2	4	3	1	1	1	1	3	2	5	2
88	2	76	2	2	7	3	2	1	1	1	0	0	0	0	1	3	3	3	3	3	3	3	1	2	1	1	1	1	1	1	3	1	1	4	1	1	1	1	1	1	1	2	2	1	1	1	4	5	5
89	1	58	2	4	1	3	2	3	2	1	0	0	0	0	1	1	2	2	2	2	2	2	1	2	1	1	1	1	1	1	1	1	1	1	1	1	1	1	1	1	1	1	1	3	1	1	1	2	1
90	1	69	2	4	7	3	2	3	1	1	1	0	0	0	1	3	3	3	3	3	3	3	1	1	1	1	1	1	1	1	1	1	1	1	4	3	3	4	1	1	1	1	2	1	1	1	5	3	5
91	2	64	2	3	7	3	3	1	1	1	0	0	0	0	1	1	1	1	1	1	1	1	1	1	1	1	1	1	1	1	1	1	1	3	1	1	1	1	1	1	2	1	2	1	1	1	2	5	5
92	1	69	2	3	7	3	2	2	1	1	1	0	0	0	1	3	3	3	3	3	3	3	1	1	1	2	2	2	2	2	2	2	1	2	3	2	2	2	1	2	2	2	1	4	1	3	1	5	5
93	1	79	2	2	7	2	2	2	1	1	0	0	1	0	2	2	2	2	2	2	2	2	1	1	1	1	1	1	1	1	1	1	1	2	1	1	1	1	2	2	2	3	1	1	2	1	1	5	5
94	2	74	2	3	7	3	2	1	1	1	1	0	0	0	1	1	1	1	1	1	1	1	1	1	1	1	1	1	1	1	1	1	1	3	1	2	2	3	2	3	3	2	2	1	1	1	1	5	5
95	1	72	2	3	7	3	2	3	1	1	0	0	0	0	1	1	1	1	1	1	1	1	1	1	1	1	1	1	1	1	2	2	1	2	3	3	3	3	1	3	1	2	1	1	1	1	1	4	5
96	1	65	2	4	7	3	2	3	2	0	0	0	0	0	1	2	2	2	2	2	2	2	1	1	1	1	1	1	1	1	1	1	1	1	2	1	1	1	2	1	1	1	1	1	1	1	3	4	2
97	1	69	2	3	7	2	2	2	1	1	1	0	0	0	1	3	3	3	3	3	3	3	1	1	1	2	3	2	3	3	3	3	1	3	1	2	2	2	2	2	2	2	2	3	1	1	5	5	5
98	1	63	2	4	7	3	2	3	1	1	0	0	0	0	1	2	1	1	1	1	1	1	1	2	1	1	1	1	1	1	1	1	1	4	1	1	1	1	1	1	1	1	1	1	1	1	2	4	5
99	1	76	2	2	7	3	2	3	2	1	1	0	0	0	1	3	3	3	3	3	3	3	1	1	1	1	1	1	1	1	1	1	1	2	1	1	1	1	1	3	2	3	2	1	1	2	1	2	2
100	2	78	2	3	7	3	2	1	2	1	0	0	0	0	2	1	1	3	3	3	3	3	1	1	1	2	2	2	2	2	2	2	1	1	2	2	2	2	1	1	2	2	1	3	1	1	3	5	5
101	1	71	33	3	7	3	2	3	1	1	0	0	0	0	1	1	3	3	3	3	3	3	1	1	1	2	2	2	2	2	2	2	1	2	2	2	2	2	2	4	1	1	2	2	1	1	2	5	5
102	1	54	2	5	3	5	2	3	3	1	0	0	0	0	1	2	1	1	1	1	1	1	1	1	1	1	1	1	1	1	1	1	1	1	2	1	1	1	1	1	1	1	2	1	1	2	1	4	5
103	1	69	2	4	7	3	2	3	2	1	0	0	0	0	1	3	3	3	3	3	3	3	1	1	1	1	1	1	1	1	1	1	1	1	2	1	1	1	1	1	1	1	1	1	1	1	2	5	5
104	1	64	2	3	7	3	2	2	1	1	0	0	0	0	1	1	1	1	1	1	1	1	2	1	2	1	1	1	1	1	1	1	1	2	2	1	1	1	1	1	1	1	1	1	1	1	2	5	5
105	1	66	2	3	7	3	2	3	1	1	0	0	0	0	1	1	1	1	1	1	1	1	1	1	1	1	1	1	1	1	1	1	1	1	2	1	1	4	2	2	2	1	1	2	2	1	2	5	5
106	2	77	2	2	7	3	2	1	1	1	0	0	0	0	1	1	1	1	1	1	1	1	1	1	1	1	1	1	1	1	1	1	1	2	1	1	1	1	2	1	1	1	1	1	1	1	4	5	5
107	1	81	2	2	7	3	2	3	1	0	1	0	0	0	2	1	1	1	1	1	1	1	2	2	2	3	2	2	2	2	2	2	1	2	2	2	2	2	1	1	1	2	1	1	1	1	1	2	5
108	1	65	2	2	7	2	2	3	1	1	0	0	0	0	1	2	2	2	2	2	2	2	2	2	2	2	2	2	2	3	3	2	1	5	1	1	1	1	2	2	2	2	2	2	1	1	3	5	5
109	2	71	2	3	7	3	2	1	1	1	0	0	0	0	1	1	3	3	3	3	3	3	1	1	1	2	2	1	2	2	3	3	1	2	2	1	1	1	1	3	1	1	2	1	1	1	4	5	5
110	1	76	2	2	7	3	2	3	2	1	1	0	0	0	1	1	1	1	1	1	1	1	2	3	3	3	2	2	2	2	3	2	1	2	1	2	2	2	1	1	1	2	1	1	3	1	4	3	4
111	1	79	2	2	7	2	2	2	1	1	0	0	0	0	1	2	2	2	2	2	2	2	2	2	2	2	2	2	2	2	2	2	1	2	2	1	1	1	1	2	4	1	2	1	1	3	1	5	5
112	1	81	2	2	7	2	2	1	1	1	0	0	0	1	1	1	1	1	1	1	1	1	2	2	2	3	2	2	2	3	3	2	1	2	1	2	2	3	2	1	1	1	2	2	1	1	3	5	5
113	2	68	2	4	7	3	2	1	1	1	1	0	0	0	1	1	1	1	1	1	1	1	1	1	1	1	1	1	1	1	1	1	1	1	1	1	1	1	1	1	1	1	1	1	1	1	2	5	5
114	1	69	2	4	7	3	2	3	1	1	0	0	0	0	2	3	3	3	3	3	3	3	1	1	1	1	1	1	1	1	1	1	1	1	1	1	1	1	1	1	2	1	1	3	1	1	4	2	5
115	1	76	2	3	7	3	2	3	3	1	0	0	0	0	1	1	1	1	1	1	1	1	1	1	1	2	2	2	2	2	3	3	1	2	1	1	1	1	1	1	3	2	1	2	1	1	1	5	5
116	1	79	2	2	7	2	2	2	2	1	0	0	0	1	1	2	2	2	2	2	2	2	3	3	3	3	3	3	3	3	3	3	1	4	3	1	1	1	1	2	3	2	2	1	1	1	3	5	4
117	1	65	2	4	7	4	2	3	1	1	1	0	0	0	2	3	3	3	3	3	3	3	1	1	1	1	1	1	1	1	1	1	1	1	1	1	1	1	1	1	1	1	1	1	1	2	1	1	5
118	1	71	2	3	7	3	2	1	2	1	0	0	0	0	1	1	2	2	2	2	2	2	1	1	1	2	2	2	2	2	3	3	1	1	1	2	2	2	2	1	1	1	2	2	1	2	1	5	5
119	2	72	2	2	7	3	2	1	1	1	0	0	1	1	0	1	1	1	1	1	1	1	2	2	2	2	2	2	2	2	2	2	1	2	1	1	1	1	2	1	2	1	2	2	1	2	1	5	5
120	1	72	2	4	7	3	2	3	1	1	0	0	1	0	2	1	1	1	1	1	1	1	1	1	1	1	1	1	1	1	1	1	1	1	1	1	1	1	1	2	1	1	1	1	1	1	1	1	5
121	1	64	2	3	1	3	2	3	2	1	0	0	0	0	1	1	1	1	1	1	1	1	1	1	1	1	1	1	1	1	1	1	1	2	1	1	1	1	1	2	2	2	2	1	1	1	1	1	5
122	1	69	2	3	7	3	2	3	1	1	0	0	0	0	1	3	3	3	3	3	3	3	2	1	2	3	3	1	3	3	3	3	1	2	1	2	2	2	2	1	2	1	2	1	3	1	1	4	5
123	1	88	2	1	7	1	4	2	1	1	0	0	0	0	1	3	3	3	3	3	3	3	2	2	2	2	3	2	2	2	2	2	2	2	2	2	2	3	1	2	2	1	1	1	2	1	1	5	5
124	1	76	2	2	7	3	2	3	3	1	0	0	0	0	1	1	1	1	1	1	1	1	1	3	1	1	1	1	3	1	1	1	1	2	1	2	2	4	2	4	1	1	1	1	1	1	1	3	4
125	2	64	2	3	7	3	2	1	1	0	1	0	0	1	1	1	1	1	1	1	1	1	1	1	1	1	1	1	1	1	1	1	1	2	1	1	1	1	2	2	1	1	2	2	1	1	1	5	5
126	1	69	2	4	7	3	2	2	1	1	0	0	0	0	1	3	3	3	3	3	3	3	1	2	1	1	1	1	1	1	1	1	1	1	1	1	1	2	1	1	1	1	1	1	2	1	4	5	5
127	1	84	2	1	7	2	2	2	1	0	1	0	0	0	1	1	1	3	3	3	3	3	3	3	3	3	3	3	3	3	3	3	1	1	1	1	1	1	2	1	4	1	1	2	1	1	1	5	5
128	1	83	3	2	7	2	2	1	1	1	0	0	0	0	1	1	1	3	3	3	3	3	1	1	1	1	1	1	1	3	3	1	1	2	1	1	1	1	2	4	1	1	2	1	1	1	1	5	5
129	1	49	2	5	1	5	3	3	3	1	0	0	0	0	1	1	1	1	1	1	1	1	1	1	1	1	1	1	1	1	1	1	1	3	3	1	1	1	1	1	1	1	1	1	3	1	1	1	3
130	2	63	2	4	1	4	2	1	1	1	0	0	1	0	1	2	1	1	1	1	1	1	1	2	1	1	1	1	1	1	1	1	1	2	2	1	1	1	1	1	1	1	2	1	1	1	1	5	5
131	1	69	2	3	7	3	2	3	2	1	1	0	0	0	1	3	3	3	3	3	3	3	1	1	1	1	1	1	1	1	1	1	1	2	1	2	2	3	2	1	1	2	1	2	1	1	2	1	4
132	1	68	2	3	7	3	2	3	1	1	1	0	0	0	1	1	1	1	1	1	1	1	1	1	1	2	3	1	3	3	3	3	1	2	1	1	1	1	2	2	4	1	2	1	1	3	1	5	5
133	2	65	2	3	1	3	2	1	1	1	1	0	1	1	1	3	3	3	3	3	3	3	1	1	1	1	1	1	1	1	1	1	1	2	1	1	1	1	1	1	1	2	1	2	1	1	1	5	5
134	2	63	2	3	1	3	2	1	1	1	0	0	0	1	1	2	1	1	1	1	1	1	1	1	1	1	1	1	1	1	1	1	1	1	1	2	2	2	2	4	1	2	1	1	1	1	1	5	5
135	1	76	2	3	7	3	2	3	3	1	0	0	0	0	1	1	1	1	1	1	1	1	2	2	2	3	3	3	3	3	3	3	1	2	2	1	1	1	1	4	1	2	2	2	1	1	5	2	1
136	1	77	2	3	7	3	2	1	1	1	1	0	0	0	1	1	1	1	1	1	1	1	1	1	1	1	1	1	1	1	2	2	1	2	1	2	2	2	1	1	1	2	2	2	1	1	3	5	5
137	1	66	2	3	7	3	2	3	1	1	0	0	0	0	1	1	1	1	1	1	1	1	1	1	1	1	1	1	1	1	1	1	1	1	1	1	1	1	2	1	2	1	2	2	1	1	2	3	5
138	2	72	2	3	7	3	2	1	2	1	0	0	0	0	2	1	1	1	1	1	1	1	2	2	2	2	2	2	2	2	2	2	1	2	1	2	2	2	2	1	1	2	1	1	1	1	2	5	5
139	1	70	2	3	7	3	2	2	1	1	0	0	0	0	1	1	1	1	1	1	1	1	1	1	1	1	1	1	1	1	1	1	1	2	1	2	2	3	2	5	1	1	2	1	1	1	2	5	5
140	2	80	3	1	7	2	2	1	1	1	0	0	0	0	2	2	2	2	2	2	2	2	1	1	1	1	1	1	1	1	1	1	1	2	2	2	2	3	1	2	3	1	2	1	1	1	5	5	5
141	1	67	2	3	7	3	2	2	2	1	0	0	0	0	0	2	3	3	3	3	3	3	1	1	1	1	1	1	1	1	2	2	1	3	2	1	1	1	1	1	2	1	1	4	1	1	4	5	2
142	1	66	2	3	7	3	2	3	1	1	0	0	0	0	1	1	1	1	1	1	1	1	1	1	1	1	1	1	1	1	1	1	1	2	1	1	1	1	2	3	2	2	1	1	1	1	1	4	5
143	2	74	2	3	7	3	2	1	1	0	0	0	0	0	2	1	1	1	1	1	1	1	1	1	1	1	1	1	1	1	1	1	1	2	1	2	2	2	1	1	1	1	2	1	2	1	1	5	5
144	1	70	2	3	7	2	2	3	1	1	0	0	0	0	1	1	1	1	1	1	1	1	2	2	2	3	3	1	3	3	3	3	1	1	1	1	1	2	1	1	2	2	1	3	2	1	4	4	5
145	1	76	2	3	7	3	2	3	1	1	0	0	0	0	1	1	1	1	1	1	1	1	2	2	2	3	3	1	3	3	3	3	1	2	2	1	1	1	2	1	1	1	2	3	1	1	1	4	5
146	2	79	2	1	7	3	2	1	1	1	0	0	0	0	0	2	2	2	2	2	2	2	2	2	2	2	2	2	2	2	2	2	1	2	2	2	2	3	2	3	1	2	1	2	1	1	3	5	5
147	1	81	2	1	7	2	2	1	1	1	0	0	0	0	1	1	1	1	1	1	1	1	2	2	2	3	2	2	2	2	2	2	1	3	1	3	3	5	1	3	1	1	2	1	1	1	2	5	5
148	1	82	2	1	7	1	2	1	1	1	0	0	0	0	0	1	1	1	1	1	1	1	1	1	1	3	1	3	1	1	1	1	1	5	2	2	2	2	1	2	3	2	1	2	1	1	2	5	5
149	1	61	2	4	7	2	3	3	3	1	0	0	0	0	1	1	2	2	2	2	2	2	1	1	1	1	1	1	2	2	1	1	1	1	1	1	1	1	2	1	1	2	1	1	1	1	3	2	2
150	2	60	2	3	1	2	2	1	1	0	0	0	0	0	1	1	1	1	1	1	1	1	1	1	1	1	1	1	1	1	1	1	1	2	1	2	2	2	1	1	2	2	1	2	4	2	3	5	5
151	1	59	2	3	1	3	2	3	3	1	1	0	0	0	1	2	2	2	2	2	2	2	2	2	2	2	2	2	2	2	2	3	1	2	1	2	2	2	2	1	2	1	2	1	1	2	4	5	3
152	1	61	1	4	3	2	2	2	1	1	0	0	0	0	1	1	2	2	2	2	2	2	1	1	1	1	1	1	1	1	1	1	1	1	1	2	2	2	1	2	2	2	1	1	1	3	4	5	5
153	2	56	2	5	1	2	2	1	2	0	0	0	0	0	1	2	1	1	1	1	1	1	1	1	1	1	1	1	1	1	1	1	1	1	1	1	1	1	1	1	1	1	1	1	1	1	2	5	5
154	1	65	2	3	7	2	2	2	1	1	0	0	0	0	1	3	3	3	3	3	3	3	2	2	2	2	2	2	2	2	2	2	1	2	1	1	1	1	1	2	2	1	1	2	1	1	1	5	5
155	1	76	2	3	7	2	2	3	1	1	0	0	0	0	1	1	1	1	1	1	1	1	2	2	2	2	2	2	2	2	2	2	1	2	1	1	1	1	2	4	1	1	1	1	1	4	3	4	5
156	1	71	2	3	7	2	2	3	1	1	1	0	0	1	1	1	2	2	2	2	2	2	1	1	1	1	1	1	1	1	1	1	1	4	1	1	1	2	1	2	1	2	1	2	1	1	3	5	5
157	2	70	2	3	7	2	2	1	1	1	0	0	0	0	1	1	1	1	1	1	1	1	2	2	2	3	3	3	3	3	3	3	1	2	1	2	2	2	1	2	4	1	2	4	1	1	1	5	5
158	1	76	2	3	7	2	2	1	1	1	0	0	0	0	1	1	1	1	1	1	1	1	2	2	2	3	2	2	2	2	2	3	1	2	1	1	1	1	1	1	1	2	1	1	1	1	1	5	5
159	2	79	2	3	7	2	2	1	1	1	0	0	0	0	1	2	2	2	2	2	2	2	1	1	3	1	1	1	1	1	1	1	1	4	1	1	1	1	2	2	1	1	2	1	2	1	1	5	5
160	2	81	2	2	7	2	2	1	1	1	0	0	0	0	1	1	1	1	1	1	1	1	1	1	1	3	1	1	3	1	1	1	1	2	3	2	2	2	2	1	1	4	1	1	1	1	1	5	5
161	2	65	2	3	7	3	2	1	1	1	0	0	0	0	1	3	3	3	3	3	3	3	2	2	3	2	3	1	3	3	3	3	1	2	2	2	2	2	1	2	3	2	1	1	1	1	1	5	5
162	1	62	2	3	7	2	2	3	2	1	0	0	0	0	1	2	2	2	2	2	2	2	1	1	2	1	1	1	1	1	1	3	1	2	1	2	2	2	2	2	3	1	2	1	1	1	1	5	1
163	1	76	2	3	7	2	2	3	1	1	0	0	1	0	1	1	1	1	1	1	1	1	2	2	2	2	2	2	2	2	2	2	1	2	1	1	1	1	1	2	2	2	1	1	1	2	2	2	5
164	1	79	2	2	7	2	2	3	2	1	0	0	0	0	1	2	2	2	2	2	2	2	1	3	1	3	1	1	1	3	1	1	1	2	3	1	1	3	1	1	1	1	1	1	1	1	1	5	4
165	1	72	2	3	7	2	2	3	1	1	1	0	0	0	1	1	1	1	1	1	1	1	2	2	2	2	2	2	2	2	2	2	1	2	1	1	1	1	2	2	1	1	2	3	1	2	1	1	5
166	1	76	2	3	7	2	2	2	1	1	0	0	0	0	3	2	1	1	1	1	1	1	2	2	2	2	1	1	1	1	1	1	1	2	1	1	1	2	1	1	2	1	1	3	3	1	2	5	5
167	1	70	2	3	7	2	2	2	1	1	0	0	0	0	3	1	1	1	1	1	1	1	2	2	2	2	2	2	2	1	1	2	1	1	1	2	2	2	2	2	1	2	1	3	1	1	1	5	5
168	2	68	2	3	7	2	2	1	1	1	0	0	0	0	1	1	1	1	1	1	1	1	1	2	3	1	2	2	2	2	1	2	1	2	1	1	1	1	1	2	2	1	2	1	1	1	1	5	5
169	1	69	2	3	7	2	2	3	1	1	0	0	0	0	1	1	3	3	3	3	3	3	2	2	2	2	3	3	3	3	3	3	1	2	1	2	2	2	1	2	4	2	1	1	1	1	4	1	5
170	1	71	2	3	7	2	2	3	3	1	0	0	0	0	1	1	2	2	2	2	2	2	2	2	2	2	2	2	2	2	2	2	1	2	1	1	1	1	2	1	1	2	2	4	1	3	1	4	5
171	1	78	2	1	7	1	2	2	1	1	1	0	0	0	0	3	1	3	3	3	3	3	1	1	1	3	3	3	1	1	1	1	1	2	2	2	3	4	1	1	3	1	2	1	2	1	2	5	5
172	2	58	2	4	4	3	2	1	1	1	0	0	0	0	1	1	2	2	2	2	2	2	1	1	1	1	1	1	1	1	1	1	1	1	3	2	2	2	1	1	1	1	1	1	1	1	1	5	5
173	1	69	2	4	7	3	2	2	3	1	0	0	0	0	1	1	3	3	3	3	3	3	1	1	1	1	1	1	1	1	1	3	1	1	1	1	1	1	1	1	1	2	1	1	3	1	3	5	5
174	1	49	2	3	1	3	2	1	2	0	1	0	0	0	1	1	1	1	1	1	1	1	1	2	2	1	2	2	2	2	1	2	1	2	2	1	1	1	1	1	2	1	2	2	1	1	2	5	3
175	2	66	2	3	7	3	2	1	1	1	0	0	0	0	1	1	1	1	1	1	1	1	2	2	3	2	2	2	2	2	1	3	1	2	1	1	1	2	2	2	1	2	2	1	1	1	4	5	5
176	2	79	2	2	7	2	2	1	1	1	1	0	1	0	0	2	2	2	2	2	2	2	1	2	1	1	1	1	3	1	1	1	1	1	1	2	2	2	2	1	1	3	2	1	1	1	2	5	5
177	1	71	2	3	7	2	2	3	1	1	0	0	0	0	1	1	2	2	2	2	2	2	1	1	2	1	1	1	1	1	1	1	1	4	1	2	2	2	2	1	3	1	2	1	1	1	3	3	5
178	1	58	2	4	1	3	2	3	2	1	0	0	0	0	1	1	1	1	1	1	1	1	1	1	1	1	1	1	1	1	1	1	1	1	1	1	1	2	1	1	2	1	1	1	1	1	3	1	3
179	1	69	2	3	7	2	2	2	1	1	0	0	0	0	1	1	3	3	3	3	3	3	2	2	2	2	2	2	2	2	2	2	1	2	1	2	2	2	2	1	1	1	1	3	1	1	4	5	5
180	1	82	2	1	7	2	2	1	1	1	0	0	0	1	1	1	1	3	3	3	3	3	1	1	3	1	1	1	1	1	1	1	2	2	2	2	2	3	2	4	2	2	1	2	1	1	4	5	5
181	1	53	2	5	1	4	2	3	1	1	0	0	0	0	1	2	1	1	1	1	1	1	1	1	1	1	1	1	3	3	1	1	1	1	1	1	1	1	1	1	1	1	1	1	1	1	1	1	5
182	1	87	2	1	7	1	4	2	1	1	0	0	0	1	1	3	3	3	3	3	3	3	1	1	1	3	1	1	1	1	1	1	1	4	1	1	1	1	1	1	1	1	1	1	1	1	1	5	5
183	1	72	2	3	7	2	2	1	1	1	1	0	0	0	1	1	1	1	1	1	1	1	1	1	2	1	1	1	1	1	1	1	1	2	1	1	1	1	2	1	2	2	2	1	1	1	1	5	5
184	1	69	2	2	7	2	2	2	1	0	1	0	0	0	1	1	3	3	3	3	3	3	1	2	1	1	1	1	1	1	1	1	1	2	1	2	2	3	1	5	1	2	2	1	1	1	1	5	5
185	2	63	2	4	7	3	2	1	1	1	0	0	0	1	1	2	1	1	1	1	1	1	1	1	1	1	2	1	1	1	1	1	1	3	1	1	1	1	2	1	1	2	1	1	1	1	1	5	5
186	1	59	2	4	1	3	2	3	3	1	0	0	0	1	1	1	2	2	2	2	2	2	1	2	1	1	1	1	1	1	1	1	1	1	1	1	1	1	1	1	2	1	1	2	1	1	1	5	4
187	1	56	2	4	1	2	2	3	1	1	0	0	1	0	1	2	1	1	1	1	1	1	1	1	1	1	1	1	2	2	1	1	1	1	5	1	1	1	1	1	2	1	1	2	1	1	1	2	5
188	2	80	2	1	7	2	2	1	1	1	0	0	0	0	1	2	2	2	2	2	2	2	1	1	1	3	1	1	1	1	1	1	1	2	1	1	1	1	2	2	2	2	1	1	1	2	1	5	5
189	1	77	2	2	7	2	2	2	1	1	0	0	0	0	1	1	1	1	1	1	1	1	2	3	1	2	2	2	3	2	2	2	1	1	1	1	1	1	1	1	1	1	2	1	1	1	2	5	5
190	1	78	2	2	7	1	2	2	1	1	0	0	0	0	1	1	1	3	3	3	3	3	2	3	2	3	2	2	2	3	3	2	1	1	4	1	1	1	2	3	2	2	1	1	1	2	1	5	5
191	1	69	2	3	7	3	2	2	1	1	0	0	0	0	2	1	3	3	3	3	3	3	1	1	2	1	1	1	1	1	1	1	1	2	2	1	1	1	1	4	3	1	1	1	2	1	2	5	5
192	2	56	2	3	1	3	2	2	1	1	0	0	0	0	1	2	1	1	1	1	1	1	2	2	3	3	1	1	1	1	1	1	1	2	1	2	2	2	2	1	1	2	1	1	1	1	1	5	5
193	1	66	2	4	7	2	2	2	2	1	0	0	0	1	1	1	1	1	1	1	1	1	1	1	1	1	1	1	1	1	1	1	1	1	2	1	1	1	1	1	2	2	2	1	1	1	1	5	3
194	1	77	3	4	7	2	2	2	1	1	0	0	0	0	1	1	1	1	1	1	1	1	1	1	1	1	1	1	1	1	1	1	1	1	1	1	1	1	1	1	1	1	1	1	1	1	1	5	5
195	2	79	2	4	7	2	2	1	1	0	0	0	0	0	1	2	2	2	2	2	2	2	1	1	1	1	1	1	1	1	1	1	1	1	1	1	1	1	1	2	1	1	1	1	1	1	2	5	5
196	1	69	2	3	7	2	2	1	1	1	0	0	0	1	1	1	3	3	3	3	3	3	1	2	2	1	1	1	1	1	1	1	1	2	1	1	1	1	1	3	1	2	2	1	1	1	3	5	5
197	1	44	2	5	3	3	3	2	3	0	0	0	0	0	1	1	1	1	1	1	1	1	1	1	1	1	1	1	1	3	1	1	1	1	3	1	1	2	2	2	1	1	2	1	1	1	2	5	1
198	2	54	2	4	1	3	2	1	1	1	0	0	0	0	1	2	1	1	1	1	1	1	2	2	2	2	2	2	2	2	2	2	1	4	1	1	1	2	1	1	1	1	1	1	1	1	1	5	5
199	1	65	2	3	3	2	2	3	2	1	0	0	0	0	1	3	3	3	3	3	3	3	2	2	2	2	2	2	2	2	1	3	1	2	2	2	2	2	1	2	2	2	1	1	1	1	1	3	1
200	1	71	2	3	7	2	2	3	1	1	0	0	1	0	1	2	2	2	2	2	2	2	2	2	2	2	2	2	2	2	2	2	1	4	2	1	1	3	2	1	1	2	1	3	1	2	4	4	5
201	1	80	2	2	7	1	2	3	2	1	0	0	0	0	1	1	2	2	2	2	2	2	2	2	2	3	2	2	2	2	2	2	1	2	1	2	2	2	1	1	1	3	2	1	2	1	1	4	5
202	1	83	2	2	7	1	2	1	1	1	0	0	0	0	1	1	1	3	3	3	3	3	2	2	1	2	2	2	3	2	2	2	1	2	4	1	1	1	2	1	1	3	1	1	2	1	4	5	5
203	2	68	2	3	7	2	2	1	1	1	0	0	0	0	1	1	1	1	1	1	1	1	1	1	3	1	1	1	1	1	1	1	1	2	1	2	2	2	2	2	3	1	1	1	3	1	1	5	5
204	1	69	2	3	7	2	2	2	1	1	1	0	0	0	1	1	3	3	3	3	3	3	1	2	2	1	2	2	2	2	2	2	1	1	3	2	2	2	2	3	1	2	1	1	1	1	2	5	5
205	2	73	2	3	7	2	2	1	1	1	0	0	0	0	1	1	1	1	1	1	1	1	1	2	3	1	2	2	2	2	2	2	1	2	1	3	3	3	1	3	2	1	1	1	1	1	4	5	5
206	1	72	2	3	7	2	2	3	2	1	1	0	0	0	1	1	1	1	1	1	1	1	1	1	2	3	1	1	1	1	1	1	1	2	1	2	2	2	2	2	2	1	2	1	1	1	3	4	5
207	2	74	2	3	7	2	2	1	1	0	0	0	0	0	1	1	1	1	1	1	1	1	1	1	2	3	1	1	1	1	1	3	1	2	1	2	2	2	1	1	1	2	1	1	1	3	4	5	5
208	1	77	2	3	7	2	2	2	1	1	0	0	0	0	1	1	1	1	1	1	1	1	1	1	2	3	1	1	1	1	1	1	1	4	1	2	2	2	1	4	1	1	1	1	1	1	1	5	5
209	2	43	2	3	1	3	2	1	1	1	1	0	0	0	0	1	1	1	1	1	1	1	1	1	3	1	1	1	1	1	1	1	1	2	3	1	1	2	2	1	1	2	1	1	2	1	1	5	5
210	2	69	2	3	7	2	2	1	1	1	1	0	0	0	1	1	3	3	3	3	3	3	1	1	3	1	1	1	1	1	1	1	1	2	1	1	1	1	1	2	1	1	2	1	1	1	1	5	5
211	1	63	2	4	3	4	2	3	1	1	0	0	0	0	1	2	1	1	1	1	1	1	1	1	1	1	1	1	1	1	1	1	1	1	1	1	1	1	1	1	1	1	2	1	1	1	2	2	5
212	1	69	2	3	7	2	2	2	1	1	0	0	0	0	1	1	3	3	3	3	3	3	1	2	2	1	2	2	2	2	2	3	1	2	3	1	1	1	2	3	1	2	1	1	1	1	1	5	5
213	2	85	2	1	5	1	2	1	1	1	0	0	1	0	2	1	1	3	3	3	3	3	2	2	2	2	2	2	2	2	2	2	3	2	1	1	1	3	1	3	1	1	2	2	1	1	4	5	5
214	1	63	2	3	7	2	2	2	1	1	0	0	0	1	1	2	1	1	1	1	1	1	1	1	2	1	1	1	1	1	1	1	1	2	1	1	1	1	1	1	1	1	1	1	1	1	1	5	5
215	2	56	2	4	1	2	2	3	1	1	1	0	0	0	1	2	2	2	2	2	2	2	1	1	1	1	1	1	1	1	1	1	1	1	1	1	1	1	1	1	1	1	1	1	1	1	1	5	5
216	1	49	2	3	1	3	2	1	2	1	0	0	0	0	1	1	1	1	1	1	1	1	1	1	1	1	1	1	1	1	1	1	1	4	1	2	2	2	2	1	2	1	1	1	1	1	1	5	1
217	1	88	2	1	7	1	4	2	2	1	0	0	0	0	1	3	3	3	3	3	3	3	1	1	1	1	1	1	1	1	1	1	2	3	1	1	1	3	2	1	2	1	2	1	3	1	1	5	5
218	2	70	2	3	7	2	2	1	1	1	1	0	1	1	1	1	1	1	1	1	1	1	2	2	3	2	2	2	2	2	2	3	1	2	4	1	1	1	1	2	2	1	1	1	3	1	2	5	5
219	2	55	2	5	1	3	2	1	1	1	1	0	0	1	1	2	3	3	3	3	3	3	1	1	1	1	1	1	1	1	1	1	1	1	1	1	1	1	1	1	1	2	1	1	1	3	1	5	5
220	2	65	2	3	7	2	2	1	1	1	0	0	0	0	1	3	3	3	3	3	3	3	1	1	1	1	1	1	1	1	1	1	1	2	1	2	2	3	1	1	1	2	1	3	1	1	1	5	5
221	1	80	2	1	7	2	2	3	2	1	0	0	0	1	1	1	2	2	2	2	2	2	2	2	2	2	2	2	2	2	2	2	1	2	2	2	2	2	1	1	4	2	2	2	1	1	3	4	5
222	1	83	2	1	7	2	2	2	1	1	1	0	0	0	1	1	1	3	3	3	3	3	1	1	1	1	1	1	1	1	1	1	2	1	1	1	1	1	2	2	1	1	1	1	1	1	4	5	5
223	2	79	2	2	7	2	4	1	1	1	0	0	0	0	1	2	2	2	2	2	2	2	3	3	3	3	3	3	3	3	3	3	1	2	1	1	1	1	1	1	2	3	1	1	1	1	1	5	5
224	1	75	2	3	7	2	2	3	1	1	0	0	0	0	1	1	2	2	2	2	2	2	1	1	3	1	1	1	1	1	1	1	1	2	3	1	1	1	1	2	1	1	1	3	1	1	1	5	5
225	2	80	2	4	7	2	2	1	1	1	0	0	0	0	1	1	2	2	2	2	2	2	1	1	1	1	1	1	1	1	1	1	1	1	4	1	1	1	2	1	1	1	1	1	1	2	1	5	5
226	1	68	2	3	7	2	2	3	1	1	0	0	0	0	1	1	1	1	1	1	1	1	1	1	3	1	1	1	1	1	1	1	1	2	1	2	2	2	2	1	2	2	1	3	1	1	1	5	5
227	1	64	2	3	7	2	2	3	2	1	0	0	0	0	1	1	1	1	1	1	1	1	1	1	3	1	1	1	1	1	1	1	1	2	1	1	1	1	1	2	2	1	1	1	1	1	5	2	5
228	2	69	2	4	7	2	2	1	1	1	0	0	0	1	1	2	3	3	3	3	3	3	1	2	1	1	1	1	1	1	1	1	1	2	4	1	1	1	1	1	1	1	1	1	1	2	4	5	5
229	1	77	2	3	7	2	2	2	1	1	0	0	0	0	1	1	1	1	1	1	1	1	2	2	3	2	2	2	2	2	2	2	1	3	3	1	1	1	2	1	1	2	2	1	1	1	3	5	5
230	1	80	3	1	7	2	2	3	2	1	1	0	1	1	1	1	2	2	2	2	2	2	1	1	1	1	1	1	3	1	3	1	1	2	2	2	2	2	1	1	2	2	2	2	1	1	1	5	5
231	1	59	2	4	1	3	2	1	1	1	0	0	0	0	1	1	2	2	2	2	2	2	1	1	1	1	2	1	1	1	1	1	1	1	1	1	1	1	1	2	1	1	1	1	2	1	1	5	5
232	2	79	2	2	7	2	2	1	1	1	0	0	0	1	1	2	2	2	2	2	2	2	1	3	1	1	1	1	1	3	1	1	1	1	1	2	2	3	2	1	2	1	2	2	4	1	2	5	5
233	1	88	2	2	7	2	2	1	1	1	1	0	0	0	1	3	3	3	3	3	3	3	1	1	1	3	3	1	1	1	1	1	1	2	4	2	2	2	1	1	1	1	1	1	1	3	4	5	5
234	1	65	2	3	7	3	3	3	1	1	0	0	0	0	0	3	3	3	3	3	3	3	1	1	3	1	1	1	1	1	1	1	1	2	1	2	2	4	1	4	2	1	1	4	1	2	2	3	5
235	1	49	2	4	1	3	2	2	2	0	0	0	0	0	1	1	1	1	1	1	1	1	1	1	1	1	1	1	1	1	1	1	1	2	2	1	1	1	1	1	2	1	1	1	2	4	2	5	4
236	1	80	2	3	7	2	2	3	2	1	0	0	0	1	1	1	2	2	2	2	2	2	1	1	3	1	1	1	1	1	1	1	1	3	1	1	1	1	2	4	1	2	1	2	1	2	2	2	5
237	1	82	2	3	7	1	2	1	3	1	0	0	0	0	1	1	1	3	3	3	3	3	1	1	3	1	1	1	1	1	1	1	1	3	5	2	2	2	1	1	2	1	1	1	1	1	2	5	5
238	1	84	2	1	7	2	2	2	1	1	0	0	0	0	1	1	1	3	3	3	3	3	1	3	3	3	3	1	1	1	1	1	2	2	1	1	1	1	1	2	1	2	1	1	1	1	3	5	5
239	1	69	2	4	7	2	2	2	1	1	0	0	0	0	1	2	3	3	3	3	3	3	1	1	1	1	1	1	1	1	1	1	1	1	1	2	2	2	2	1	1	1	1	1	1	1	4	5	5
240	2	69	2	3	7	2	2	1	1	1	0	0	0	0	1	2	3	3	3	3	3	3	1	1	3	3	1	1	1	1	1	1	1	1	1	1	1	1	2	1	2	1	1	1	1	4	4	5	5
241	1	62	2	3	7	3	2	1	2	1	0	0	0	0	1	2	2	2	2	2	2	2	1	1	2	1	1	1	1	1	1	1	1	1	2	2	2	2	1	1	2	2	2	3	2	1	1	5	2
242	2	73	2	3	7	2	2	1	1	1	1	0	0	0	1	1	1	1	1	1	1	1	1	1	1	2	1	1	1	1	1	1	1	1	1	2	2	2	1	5	1	1	1	1	1	1	1	5	5
243	2	79	2	2	7	2	2	1	1	1	1	0	0	1	1	2	2	2	2	2	2	2	2	2	2	3	2	2	2	2	2	2	1	2	1	1	1	1	1	2	3	1	2	1	2	1	3	5	5
244	2	70	2	3	7	2	2	1	1	1	0	0	0	0	1	1	1	1	1	1	1	1	1	1	3	1	1	1	1	1	1	1	1	2	1	1	1	1	2	1	1	2	1	1	1	1	4	5	5
245	1	55	2	4	1	3	2	3	1	1	0	0	0	0	1	2	3	3	3	3	3	3	1	1	1	1	1	1	1	1	1	1	1	1	1	1	1	1	1	1	1	1	1	1	1	1	3	5	5
246	1	69	2	4	7	2	2	3	1	1	0	0	0	0	1	2	3	3	3	3	3	3	1	2	2	2	2	2	2	2	2	2	1	1	1	1	1	2	1	2	1	2	1	1	2	1	4	1	5
247	1	62	2	3	7	3	2	3	2	1	0	0	0	0	1	1	2	2	2	2	2	2	1	1	2	2	1	1	1	1	1	1	1	1	1	1	1	1	1	3	3	2	1	1	1	1	1	1	5
248	2	60	2	4	3	3	2	1	1	1	0	0	0	0	1	1	1	1	1	1	1	1	1	1	1	1	1	1	3	2	1	1	1	1	1	1	1	1	1	1	1	1	2	1	1	1	1	5	5
249	2	78	2	3	7	3	2	1	1	1	0	0	0	0	1	1	1	3	3	3	3	3	1	1	1	1	3	1	1	1	1	1	1	1	3	2	2	2	2	1	1	1	1	1	1	1	3	5	5
250	2	68	2	3	7	3	2	1	1	1	0	0	0	0	2	1	1	1	1	1	1	1	1	1	1	1	1	1	1	1	1	1	1	1	1	1	1	1	2	1	1	2	1	1	3	1	4	5	5
251	1	61	2	5	3	3	2	3	1	1	0	0	0	1	1	1	2	2	2	2	2	2	2	2	2	2	2	2	2	2	2	2	1	1	3	1	1	1	1	1	2	1	1	1	1	1	1	1	5
252	1	73	2	3	3	2	2	3	1	1	0	0	0	0	1	1	1	1	1	1	1	1	1	1	1	1	1	1	1	1	1	1	1	2	2	1	1	1	2	1	3	1	1	3	1	2	1	4	5
253	1	88	2	1	5	1	4	2	1	1	0	0	0	1	1	3	3	3	3	3	3	3	1	1	1	1	1	1	1	1	3	3	1	2	2	2	2	2	2	1	4	2	1	1	1	1	3	5	5
254	1	84	2	2	7	2	2	1	1	1	1	0	0	0	1	1	1	3	3	3	3	3	1	3	1	1	1	1	1	1	1	1	1	1	1	1	1	1	1	4	1	1	1	2	1	1	4	5	5
255	2	78	2	3	7	2	2	1	1	1	0	0	0	0	1	1	1	3	3	3	3	3	2	2	2	2	3	2	2	2	2	2	1	2	1	2	4	4	2	1	4	1	1	1	1	2	3	5	5
256	1	56	2	4	1	3	2	3	1	0	1	0	0	0	1	2	2	2	2	2	2	2	1	1	1	1	1	1	1	1	1	1	1	1	1	1	1	1	1	1	1	2	1	1	1	1	2	3	5
257	2	65	2	4	7	2	2	1	1	1	0	0	0	0	1	3	3	3	3	3	3	3	1	1	1	1	1	1	1	1	1	1	1	1	1	2	2	2	1	1	2	1	1	1	1	2	1	5	5
258	1	69	2	4	7	2	2	2	3	1	0	0	0	0	1	2	3	3	3	3	3	3	1	1	1	1	1	1	1	1	1	3	1	1	1	1	1	1	1	1	1	1	1	1	1	1	3	5	1
259	1	60	2	4	1	2	2	3	1	1	0	0	0	0	1	1	1	1	1	1	1	1	1	1	1	1	1	1	3	2	1	1	1	2	1	1	1	1	1	1	1	2	1	1	3	1	1	1	5
260	2	56	2	4	1	3	2	1	1	1	0	0	0	0	1	2	2	2	2	2	2	2	1	1	1	1	1	1	1	1	1	1	1	2	2	1	1	2	1	1	1	1	2	1	1	1	4	5	5
261	1	55	2	4	1	2	2	2	1	1	0	0	0	0	1	2	3	3	3	3	3	3	2	2	2	2	2	2	2	2	2	2	1	2	1	2	2	2	2	1	1	1	1	1	1	1	1	5	5
262	1	80	2	3	7	2	2	3	2	1	0	0	0	0	1	1	2	2	2	2	2	2	1	1	1	1	1	1	1	1	1	3	1	2	1	2	4	4	1	1	2	2	1	1	1	1	3	1	5
263	1	83	2	1	7	2	4	1	1	1	0	0	0	0	1	1	1	3	3	3	3	3	1	1	1	1	1	1	3	3	1	1	1	1	1	1	1	4	1	2	1	2	2	1	1	1	1	5	5
264	1	81	2	2	7	2	2	1	1	1	0	0	0	1	1	1	1	1	1	1	1	1	1	3	1	3	1	1	1	1	1	1	1	2	1	1	1	1	2	2	2	1	2	1	1	1	1	5	5
265	2	79	2	2	7	1	2	1	1	1	0	0	0	0	1	2	2	2	2	2	2	2	1	2	1	1	1	1	1	1	3	3	1	3	5	2	2	2	1	2	2	2	1	2	1	1	2	5	5
266	1	70	2	3	7	2	2	3	1	1	0	0	0	0	1	1	1	1	1	1	1	1	1	1	1	1	1	1	3	1	1	1	1	2	4	1	1	1	2	2	1	1	2	1	1	1	1	5	5
267	1	88	2	1	5	1	4	2	1	0	1	0	0	0	1	3	3	3	3	3	3	3	1	3	1	3	1	3	1	1	3	1	1	1	1	1	1	1	2	1	2	1	1	2	1	1	1	5	5
268	1	82	2	2	7	2	2	3	1	1	1	0	0	0	1	1	1	3	3	3	3	3	1	1	1	1	1	1	1	1	1	1	1	2	1	1	1	1	2	1	2	4	1	1	1	1	1	2	5
269	1	69	2	3	7	2	2	2	1	1	0	0	0	0	1	2	3	3	3	3	3	3	1	1	1	1	1	1	1	1	1	1	1	2	1	1	1	1	1	4	2	2	1	1	1	1	1	5	5
270	1	77	2	3	7	2	2	2	1	1	0	0	0	0	1	1	1	1	1	1	1	1	1	2	1	1	1	1	1	1	1	3	1	2	1	1	1	1	1	2	1	2	1	1	1	1	1	5	5
271	1	70	2	4	7	2	2	2	2	0	1	0	0	0	1	1	1	1	1	1	1	1	1	1	1	1	1	1	1	1	1	1	1	1	1	1	1	1	1	1	1	1	1	1	1	3	2	5	3
272	2	80	3	2	7	2	2	1	1	0	0	0	0	0	0	1	1	3	3	3	3	1	2	2	3	3	2	1	3	2	2	3	1	5	1	1	1	1	1	2	1	2	1	1	3	1	3	5	5
273	1	60	2	3	7	2	3	1	1	1	0	0	0	0	1	1	1	1	1	1	1	1	1	1	1	1	1	1	1	1	1	1	1	2	2	2	4	4	2	2	2	2	1	1	1	3	1	5	5
274	1	59	2	3	1	3	2	3	2	1	0	0	0	0	1	1	2	2	2	2	2	2	1	1	1	1	1	1	1	1	1	1	1	1	1	1	1	1	2	1	4	2	2	1	1	1	1	3	5
275	2	64	2	4	7	2	2	1	1	1	0	0	0	0	1	1	1	1	1	1	1	1	1	2	1	1	2	1	1	1	1	1	1	1	1	1	1	1	1	2	1	1	1	1	1	1	4	5	5
276	1	73	2	3	7	2	2	3	1	1	0	0	0	0	1	1	1	1	1	1	1	1	2	2	2	2	2	2	2	2	2	2	1	1	1	1	1	3	2	2	1	1	1	1	1	1	1	4	5
277	2	73	2	3	7	2	2	1	1	1	1	0	0	0	1	1	1	1	1	1	1	1	2	2	2	2	2	2	2	2	2	2	1	1	1	2	3	3	1	2	2	2	1	1	1	1	1	5	5
278	2	66	2	3	7	2	2	1	1	1	0	0	0	0	1	1	2	2	2	2	2	2	1	1	1	1	1	1	3	1	1	1	1	2	1	2	3	3	2	2	1	1	1	1	1	1	1	5	5
279	1	69	2	4	7	2	2	2	1	1	0	0	1	0	1	2	3	3	3	3	3	3	1	1	1	1	1	1	1	1	1	1	1	1	1	1	1	1	1	1	1	1	1	1	1	1	3	5	5
280	1	75	2	3	7	2	2	3	1	1	0	0	0	0	1	1	2	2	2	2	2	2	1	1	1	1	3	1	1	1	1	1	1	2	2	1	1	1	1	2	3	1	1	2	1	1	1	4	5
281	2	68	2	3	7	3	2	1	1	1	1	0	0	0	1	1	1	1	1	1	1	1	1	1	1	1	1	1	1	1	1	1	1	3	2	1	1	4	1	2	1	2	1	2	2	1	1	5	5
282	1	80	2	3	7	2	2	3	3	1	0	0	0	0	1	1	1	3	3	3	3	1	1	1	1	1	1	1	1	1	1	2	1	3	3	1	1	1	2	1	2	1	1	1	2	1	2	4	4
283	1	86	2	1	7	1	4	2	1	1	0	0	0	0	1	3	3	3	3	3	3	3	1	1	1	1	1	1	1	1	1	1	1	2	2	2	2	2	2	4	2	2	2	1	1	1	1	5	5
284	2	78	2	3	7	2	2	1	1	1	1	0	1	0	1	1	1	1	1	1	1	1	1	2	1	1	1	1	3	3	1	1	1	3	1	2	2	2	1	2	2	2	1	1	1	1	1	5	5
285	2	77	2	3	7	2	4	1	1	1	1	0	0	1	1	1	1	1	1	1	1	1	1	1	1	1	1	1	3	1	1	1	1	2	4	1	3	3	2	2	1	1	1	1	4	1	1	5	5
286	2	43	2	4	1	4	1	1	1	1	0	0	0	0	1	1	1	1	1	1	1	1	1	1	1	1	1	1	1	1	1	1	1	1	1	3	3	3	1	1	1	1	1	1	1	1	4	5	5
287	1	69	2	3	7	2	2	1	1	1	0	0	0	0	1	2	2	2	2	2	2	2	1	1	1	1	1	1	1	1	1	1	1	3	1	2	3	3	1	2	1	2	1	1	1	2	1	5	5
288	1	80	2	3	7	2	2	3	2	1	0	0	0	0	3	1	1	3	3	3	3	1	1	1	1	1	1	1	1	1	1	3	1	2	5	1	3	3	2	1	2	1	1	1	1	1	5	2	5
289	2	73	2	3	7	2	2	1	1	1	0	0	0	0	1	3	1	1	1	1	1	1	2	2	2	2	3	2	2	2	2	2	1	2	1	1	1	1	1	1	1	1	1	1	1	1	3	5	5
290	1	74	2	3	7	2	2	2	1	1	1	0	1	1	1	1	1	1	1	1	1	1	1	1	1	1	1	1	1	1	1	1	1	2	1	1	1	3	1	2	4	1	1	1	1	1	2	5	5
291	1	80	2	2	7	2	2	2	1	1	0	0	0	0	1	1	1	3	3	3	3	1	2	3	2	2	3	1	2	2	2	2	1	2	1	2	2	3	2	2	1	2	2	1	1	1	1	5	5
292	1	78	2	2	7	2	2	2	1	1	0	0	0	0	1	1	1	1	1	1	1	1	2	2	2	2	2	2	2	3	2	2	1	2	1	2	2	2	1	2	3	1	1	1	1	1	4	5	5
293	1	77	2	3	7	2	2	2	2	1	0	0	0	0	1	1	1	2	2	2	2	2	1	3	1	3	3	3	3	3	1	1	1	4	1	2	2	2	1	1	1	2	1	1	1	1	2	5	5
294	1	69	2	3	7	2	2	2	1	1	0	0	0	0	1	2	2	2	2	2	2	2	1	1	1	1	1	1	3	3	1	1	1	2	5	2	2	2	2	1	2	1	2	1	1	3	2	5	5
295	2	68	2	4	7	2	2	1	1	1	0	0	0	1	1	2	1	1	1	1	1	1	1	1	1	1	1	1	1	1	1	1	1	3	2	1	1	1	2	1	2	1	1	1	1	1	1	5	5
296	1	63	3	2	3	2	2	3	1	1	1	0	0	0	1	2	1	1	1	1	1	1	1	1	1	1	1	1	1	1	1	3	1	2	4	1	1	1	2	2	1	2	2	1	1	1	1	5	5
297	2	64	2	4	7	2	2	1	2	1	0	0	0	0	1	1	1	1	1	1	1	1	1	1	1	1	1	1	1	1	1	1	1	3	1	1	1	1	1	1	1	1	1	1	1	1	2	5	4
298	1	87	2	1	7	2	2	2	1	1	0	0	0	0	1	3	3	3	3	3	3	3	1	1	1	1	1	1	1	1	1	1	1	1	1	1	1	1	2	4	1	1	1	2	1	1	1	5	5
299	1	73	2	4	7	2	2	1	2	1	0	0	0	0	3	3	1	1	1	1	1	1	1	1	1	1	1	1	1	1	1	1	1	3	1	1	1	1	1	1	1	1	2	1	1	1	1	5	2
300	1	58	2	4	1	3	2	2	2	1	0	0	0	0	1	1	1	1	1	1	1	1	1	2	1	1	2	1	1	1	1	1	1	1	1	2	2	2	1	2	1	1	1	1	2	1	3	5	4
301	1	54	2	3	1	4	2	1	3	0	0	0	0	0	1	2	1	1	1	1	1	1	1	2	1	1	1	1	1	1	1	1	1	3	1	1	1	1	1	1	2	2	1	1	2	1	4	5	4
302	2	88	2	1	5	1	4	1	1	1	0	0	0	0	1	3	3	3	3	3	3	3	2	2	2	2	2	2	2	2	2	2	1	2	2	2	2	3	2	1	1	1	2	1	2	1	1	5	5
303	1	63	2	3	1	2	2	3	2	1	0	0	0	0	1	2	1	1	1	1	1	1	1	1	1	1	1	1	1	1	1	2	1	1	1	1	1	1	2	4	1	1	1	1	1	1	1	4	5
304	1	63	2	4	1	2	2	1	1	1	0	0	0	1	1	2	1	1	1	1	1	1	1	1	1	1	1	1	1	1	1	3	1	1	1	1	1	1	1	1	1	1	1	1	1	1	1	5	5
305	1	70	2	3	7	2	2	3	1	1	0	0	0	0	2	1	1	1	1	1	1	1	1	1	1	1	1	1	1	1	1	3	1	2	1	2	2	2	1	1	1	2	1	1	1	1	1	5	5
306	2	66	2	3	7	1	2	1	1	1	0	0	0	0	1	1	2	2	2	2	2	2	1	1	1	1	1	1	1	1	1	3	1	2	1	1	3	3	2	3	1	1	2	1	1	1	4	5	5
307	1	80	2	2	7	2	2	2	2	1	0	0	0	0	1	1	1	3	3	3	3	1	2	2	2	2	2	2	2	3	2	3	1	3	1	1	1	1	1	2	1	2	2	1	1	2	2	5	4
308	1	73	2	3	7	2	2	3	1	1	0	0	0	0	2	3	1	1	1	1	1	1	1	1	1	1	1	1	1	1	1	1	1	1	1	2	2	2	1	2	1	2	1	3	1	1	1	5	5
309	1	75	2	1	7	2	2	3	1	1	0	0	0	0	2	1	2	2	2	2	2	2	2	2	2	2	2	2	2	2	2	2	1	3	1	1	1	1	1	1	2	2	1	2	1	1	2	2	5
310	1	70	2	3	7	2	2	2	1	1	0	0	0	0	1	2	2	2	2	2	2	2	2	2	2	2	3	2	2	2	2	2	1	2	1	1	1	3	2	1	1	1	1	3	3	1	3	5	5
311	1	66	2	4	7	2	3	3	1	1	0	0	0	0	1	1	2	2	2	2	2	2	2	2	2	2	2	2	2	2	2	2	1	4	4	1	1	2	1	1	1	2	1	1	1	1	1	5	5
312	1	88	2	1	7	2	2	2	1	1	0	0	0	0	1	3	3	3	3	3	3	3	2	2	2	2	2	2	2	2	2	2	2	2	2	2	2	2	2	1	1	1	1	1	1	1	1	5	5
313	2	69	2	3	7	2	2	1	1	1	1	0	1	0	2	3	2	2	2	2	2	2	1	1	1	1	1	1	1	1	1	1	1	2	1	2	3	3	1	2	1	1	1	3	1	1	4	5	5
314	2	78	2	3	7	1	2	1	1	1	0	0	0	0	1	3	3	3	3	3	3	3	1	3	1	1	1	1	1	1	1	3	1	1	3	2	2	2	1	3	1	2	1	1	1	1	1	5	5
315	1	72	2	3	7	2	2	3	1	1	0	0	0	0	1	1	1	1	1	1	1	1	1	1	1	1	1	1	1	1	1	1	1	2	1	3	3	3	2	3	2	1	1	1	1	1	3	1	5
316	1	70	2	4	7	2	2	2	2	1	0	0	0	0	0	2	2	2	2	2	2	2	1	1	1	1	1	1	1	1	1	1	1	1	4	1	1	1	1	1	2	1	2	1	1	2	1	5	1
317	2	60	2	3	7	3	2	1	1	1	0	0	1	0	1	1	1	1	1	1	1	1	1	1	1	1	1	1	2	2	1	1	1	2	2	2	2	2	1	2	1	2	1	4	1	1	3	5	5
318	1	54	2	4	1	3	2	3	1	1	0	0	0	0	1	2	2	2	2	2	2	2	1	1	1	1	1	1	2	3	1	1	1	1	1	1	1	1	1	2	1	2	1	1	1	1	1	1	5
319	2	61	2	3	7	2	2	1	1	1	1	0	0	1	0	1	2	2	2	2	2	2	1	1	1	1	1	1	1	1	1	3	1	2	3	2	4	4	2	1	1	2	1	2	1	1	1	5	5
320	1	60	2	3	1	3	2	3	1	1	1	0	0	0	1	1	1	1	1	1	1	1	1	1	1	1	1	1	1	1	1	1	1	1	1	2	2	2	2	4	2	1	1	1	1	1	1	4	5
321	1	78	2	3	7	2	2	2	1	1	0	0	0	0	1	3	3	3	3	3	3	3	1	2	1	1	2	1	1	1	1	1	1	2	3	1	1	1	2	1	3	2	2	1	1	2	1	5	5
322	1	79	2	2	7	2	2	2	1	1	1	0	0	0	1	2	2	2	2	2	2	2	2	2	2	2	2	1	2	2	3	2	1	2	2	1	1	1	1	1	3	2	2	1	1	1	4	5	5
323	1	68	2	3	7	2	2	1	1	1	0	0	0	0	2	2	2	2	2	2	2	2	1	1	1	1	1	1	1	1	1	1	1	1	1	1	1	1	2	2	1	1	1	3	1	2	1	5	5
324	1	87	2	3	7	2	2	2	1	1	0	0	0	0	1	3	3	3	3	3	3	3	1	1	1	1	1	1	3	3	1	3	1	2	1	1	1	1	1	3	2	1	1	1	1	1	1	5	5
325	2	50	2	4	1	4	2	1	1	1	1	0	0	0	0	1	2	2	2	2	2	2	1	1	1	1	1	1	1	1	1	1	1	1	1	1	1	1	1	1	1	1	1	1	3	1	1	5	5
326	1	73	2	3	7	2	2	3	1	1	0	0	1	0	1	3	1	1	1	1	1	1	1	1	1	1	1	1	1	3	1	3	1	2	3	1	1	1	2	1	1	2	1	1	2	1	2	3	5
327	1	76	2	3	7	2	2	3	1	1	0	0	0	0	1	2	1	1	1	1	1	1	1	1	1	1	1	1	1	1	1	1	1	2	1	2	2	3	1	1	2	1	1	1	1	1	1	1	5
328	2	80	2	2	7	2	2	1	1	1	1	0	0	0	1	1	1	3	3	3	3	1	1	1	1	3	1	1	1	1	1	1	1	2	1	2	2	2	2	2	3	2	1	2	1	1	3	5	5
329	1	77	2	3	7	2	2	2	1	1	0	0	0	0	1	1	1	2	2	2	2	2	2	2	2	2	2	2	2	2	2	2	1	2	1	1	5	5	1	2	2	2	2	1	1	1	2	5	5
330	1	54	2	5	1	3	2	3	3	0	1	0	0	0	1	2	2	2	2	2	2	2	1	1	1	1	1	1	1	1	1	1	1	1	4	1	1	1	1	1	1	1	1	1	1	1	4	1	1
331	1	69	2	4	7	2	2	2	1	1	1	0	0	0	1	3	2	2	2	2	2	2	1	1	1	1	1	1	1	1	1	1	1	3	2	1	1	1	2	1	1	1	1	1	1	1	2	5	5
332	2	63	2	3	7	2	2	1	1	0	0	0	0	0	1	1	1	1	1	1	1	1	1	1	1	1	3	1	1	1	1	1	1	2	3	2	2	2	2	1	2	2	1	1	1	3	1	5	5
333	1	74	2	4	7	2	2	3	1	1	0	0	0	0	2	1	2	2	2	2	2	2	1	1	1	1	1	1	1	1	1	1	1	1	1	2	2	2	1	1	2	2	1	1	1	1	1	5	5
334	2	77	2	3	7	2	2	1	1	1	0	0	0	0	1	1	1	2	2	2	2	2	1	1	1	1	1	1	3	3	1	1	1	1	1	1	1	1	2	2	1	2	1	3	1	1	1	5	5
335	1	80	2	2	7	2	2	2	2	1	0	0	0	0	1	1	1	3	3	3	3	1	1	3	1	1	1	1	1	1	1	3	1	2	4	1	1	1	1	2	2	2	2	1	1	1	4	5	1
336	1	71	2	3	7	3	2	2	1	1	0	0	0	0	1	2	2	2	2	2	2	2	1	1	1	1	1	1	1	3	1	3	1	2	1	2	2	2	2	1	1	2	1	1	3	1	4	5	5
337	1	76	2	2	7	2	2	3	2	0	0	0	0	0	1	2	1	1	1	1	1	1	1	3	1	3	3	1	3	1	1	3	1	2	4	2	2	4	2	2	1	1	1	1	1	1	1	2	5
338	1	75	3	3	7	2	2	1	1	1	0	0	0	0	1	1	2	2	2	2	2	2	1	2	1	1	1	1	1	1	1	1	1	1	1	1	1	1	1	2	3	1	1	1	1	1	1	5	5
339	1	63	2	3	1	3	2	3	2	1	1	0	0	0	1	1	1	1	1	1	1	1	1	1	1	1	1	1	3	1	1	1	1	2	4	1	1	1	2	1	1	2	1	1	1	1	2	3	5
340	1	66	2	4	3	3	4	3	1	1	0	0	0	0	2	1	2	2	2	2	2	2	1	1	1	1	1	1	1	1	1	1	1	1	1	1	1	1	1	1	1	1	1	1	1	3	1	4	5
341	2	70	2	3	7	3	2	1	1	1	0	0	0	0	2	2	2	2	2	2	2	2	1	1	1	1	1	1	1	1	1	1	1	2	1	2	4	4	1	4	1	1	2	1	1	1	4	5	5
342	1	50	2	3	1	3	2	3	3	1	0	0	0	0	1	1	2	2	2	2	2	2	1	1	1	1	1	1	1	1	1	1	1	1	3	1	4	4	1	4	3	1	1	1	1	1	3	4	1
343	2	65	2	4	1	4	2	1	1	1	0	0	0	0	1	3	3	3	3	3	3	3	1	1	1	1	1	1	1	1	1	1	1	1	1	1	1	1	1	1	1	1	1	1	1	1	1	5	5
344	2	73	2	3	7	2	2	1	1	1	0	0	0	0	2	3	1	1	1	1	1	1	1	1	1	1	1	1	1	1	1	1	1	2	1	2	2	2	2	1	3	2	1	1	1	1	4	5	5
345	2	76	2	3	7	2	2	2	1	1	0	0	0	0	1	2	1	1	1	1	1	1	2	2	2	2	3	2	2	2	2	2	1	1	5	1	1	1	1	1	2	1	1	1	1	1	1	5	5
346	1	66	2	3	7	2	2	2	1	1	0	0	0	0	1	1	2	2	2	2	2	2	1	2	1	1	1	1	1	1	1	1	1	2	1	2	2	2	2	1	2	2	2	1	1	1	2	5	5
347	1	88	2	2	7	1	4	1	1	1	1	0	1	0	1	3	3	3	3	3	3	3	1	1	1	3	3	1	3	1	3	3	1	2	1	1	1	4	2	1	2	2	1	2	1	3	2	5	5
348	1	70	2	3	7	2	2	1	1	1	0	0	0	1	1	2	2	2	2	2	2	2	1	1	1	1	1	1	1	1	1	1	1	2	1	2	4	4	1	5	2	1	1	1	1	2	1	5	5
349	2	64	2	4	7	3	2	1	1	1	0	0	0	0	1	1	1	1	1	1	1	1	2	2	2	2	2	2	2	2	2	2	1	1	1	1	1	1	2	1	1	1	1	1	1	1	5	5	5
350	1	80	2	3	7	2	2	1	2	1	1	0	0	0	1	1	1	3	3	3	3	1	1	1	1	1	1	1	2	2	1	1	1	2	1	1	1	1	2	1	1	2	1	1	1	1	1	5	5
351	2	53	2	4	1	3	2	1	1	1	0	0	0	0	1	2	1	1	1	1	1	1	1	1	1	1	1	1	1	1	1	1	1	3	2	2	2	2	1	1	1	1	1	1	1	1	3	5	5
352	1	80	2	2	7	2	2	2	2	1	0	0	0	0	1	1	1	3	3	3	3	1	1	3	1	1	1	1	1	1	3	1	1	3	1	1	1	1	2	1	1	2	2	1	2	1	1	5	5
353	1	74	2	4	7	2	2	3	1	1	0	0	0	0	1	1	2	2	2	2	2	2	1	1	1	1	1	1	1	1	1	1	1	1	1	1	1	1	1	1	1	1	2	1	1	1	2	4	5
354	1	77	2	3	7	2	2	2	1	1	0	0	0	0	1	1	1	2	2	2	2	2	1	1	1	1	2	1	1	1	1	1	1	2	1	1	1	1	1	3	2	1	1	2	1	1	1	5	5
355	2	68	2	3	7	2	2	2	2	1	1	0	1	0	1	2	2	2	2	2	2	2	1	1	1	1	1	1	1	1	1	1	1	2	1	2	2	3	1	1	4	1	1	2	1	1	1	5	1
356	1	66	2	3	7	2	2	3	1	1	0	0	0	0	1	1	2	2	2	2	2	2	1	1	1	1	1	1	1	1	1	1	1	2	2	1	1	1	1	1	1	1	1	1	1	1	1	2	5
357	1	66	2	3	7	3	2	3	2	1	0	0	0	0	1	1	2	2	2	2	2	2	1	1	1	1	1	1	1	1	1	1	1	1	1	1	1	1	2	1	2	2	1	1	2	3	2	5	5
358	1	56	2	4	1	2	2	3	1	0	0	0	0	0	1	1	2	2	2	2	2	2	1	1	1	1	1	1	2	3	1	3	1	1	1	1	1	1	1	2	1	1	1	1	1	1	2	4	5
359	1	55	2	4	1	4	2	2	2	1	0	0	0	0	1	2	3	3	3	3	3	3	1	1	1	1	1	1	1	1	1	1	1	1	1	1	1	2	1	1	1	1	1	1	1	1	2	5	1
360	1	78	2	3	7	2	2	2	1	1	0	0	0	0	1	3	3	3	3	3	3	3	2	2	2	2	2	2	2	2	2	2	1	1	1	2	2	2	1	1	1	1	1	1	2	1	1	5	5
361	1	60	2	2	1	3	3	3	1	1	0	0	0	0	2	3	1	1	1	1	1	1	1	1	1	1	3	1	3	1	1	1	1	2	1	1	1	1	2	2	3	2	1	2	1	1	3	5	5
362	2	66	2	3	7	2	2	1	1	1	0	0	0	0	2	1	2	2	2	2	2	2	1	2	1	1	1	1	3	3	1	1	1	1	4	2	4	4	2	1	3	2	1	1	1	1	1	5	5
363	2	65	2	4	7	3	2	2	1	1	0	0	0	0	1	2	2	2	2	2	2	2	1	1	1	1	1	1	1	1	1	1	1	1	1	1	1	1	1	1	1	1	1	1	1	1	4	5	5
364	1	63	2	3	3	2	2	3	1	1	0	0	0	0	2	1	1	1	1	1	1	1	1	2	1	1	1	1	1	1	1	1	1	1	1	1	1	1	1	2	1	1	2	1	4	1	1	1	5
365	1	80	2	2	7	2	2	2	2	1	0	0	0	0	1	1	1	3	3	3	3	1	1	1	1	1	1	1	1	1	1	3	1	2	1	2	2	2	1	1	4	1	2	1	1	1	5	5	5
366	1	83	2	2	7	1	2	3	1	1	1	0	0	0	1	1	1	3	3	3	3	3	1	1	1	1	1	1	1	1	1	3	1	4	3	2	2	2	2	1	1	1	1	1	1	1	4	1	5
367	2	77	2	3	7	2	2	1	1	0	0	0	0	1	1	1	1	2	2	2	2	2	1	2	1	1	2	1	1	1	1	1	1	1	2	1	1	1	2	4	2	2	1	1	1	1	5	5	5
368	1	79	2	2	7	2	2	3	2	1	0	0	0	0	1	2	2	2	2	2	2	2	1	1	1	1	1	1	1	1	1	3	1	2	1	1	1	1	1	1	2	2	2	1	1	1	1	4	5
369	1	49	2	5	1	5	2	3	2	1	0	0	0	0	1	1	1	1	1	1	1	1	1	1	1	1	1	1	1	1	1	1	1	1	1	1	1	1	1	1	1	1	1	1	1	1	1	3	5
370	1	83	2	2	7	2	4	1	1	1	0	0	1	0	1	1	1	3	3	3	3	3	2	2	2	2	2	1	2	2	2	2	1	2	1	1	1	1	1	4	1	1	1	1	3	1	1	5	5
371	2	70	2	4	7	2	2	1	1	1	1	0	0	0	1	2	2	2	2	2	2	2	1	1	1	1	1	1	1	1	1	1	1	1	3	2	2	2	1	1	2	1	1	1	1	1	1	5	5
372	1	84	2	1	7	1	2	2	1	1	0	0	0	0	1	1	1	3	3	3	3	3	2	2	2	2	2	2	2	2	2	2	1	2	2	2	2	2	1	5	3	2	1	2	1	1	2	5	5
373	2	78	2	3	7	2	2	1	1	1	1	0	0	0	1	3	3	3	3	3	3	3	1	1	1	1	1	1	2	2	1	1	1	2	2	1	1	2	1	2	2	1	1	1	1	1	3	5	5
374	1	80	2	2	7	2	2	2	1	1	0	0	0	1	1	1	1	3	3	3	3	1	1	1	1	1	1	1	1	1	3	3	1	1	1	2	2	2	2	1	3	1	1	1	1	1	1	5	5
375	1	69	2	3	7	2	2	2	1	1	1	0	0	1	1	3	2	2	2	2	2	2	1	1	1	1	1	1	1	1	1	1	1	2	1	2	2	2	2	2	1	2	1	3	1	1	2	5	5
376	1	63	2	4	7	2	2	3	1	1	0	0	0	1	1	1	1	1	1	1	1	1	1	2	2	2	2	2	2	2	2	2	1	1	1	1	1	1	1	1	1	1	1	1	1	1	1	1	5
377	1	76	2	2	7	2	2	3	1	1	1	0	0	0	1	2	1	1	1	1	1	1	1	1	1	1	3	1	1	1	1	1	1	1	2	1	1	1	1	3	1	3	1	1	1	1	1	1	5
378	2	72	2	3	7	2	2	1	1	1	0	0	0	0	1	1	1	1	1	1	1	1	1	1	1	1	1	1	1	1	1	1	1	2	1	1	1	1	1	1	1	1	1	3	1	1	2	5	5
379	2	80	2	3	7	2	2	1	1	1	1	0	0	0	1	1	1	3	3	3	3	1	1	1	1	1	1	1	1	1	1	1	1	3	1	1	1	1	1	2	2	1	2	3	1	1	2	5	5
380	1	84	2	3	7	1	2	2	1	1	0	0	0	1	2	1	1	3	3	3	3	3	1	1	1	1	1	1	2	2	1	3	1	2	4	2	2	2	2	2	1	2	1	1	1	1	4	5	5
381	1	75	2	3	7	2	4	3	2	1	1	0	0	0	1	1	2	2	2	2	2	2	1	1	1	1	1	1	1	1	1	1	1	2	2	2	2	2	1	2	3	1	1	1	2	1	1	5	5
382	1	72	2	3	7	2	2	3	1	1	0	0	0	0	1	1	1	2	2	2	2	2	2	2	2	2	2	2	2	2	2	2	1	1	1	1	1	1	2	2	1	2	1	4	1	1	1	2	5
383	2	79	3	3	7	2	2	1	1	1	0	0	0	0	1	2	2	2	2	2	2	2	1	1	1	1	1	1	1	1	1	1	1	2	2	1	1	1	2	2	3	1	1	2	1	1	4	5	5
384	1	84	2	3	7	2	2	2	1	1	1	0	0	0	0	1	1	3	3	3	3	3	1	2	1	1	2	1	1	1	1	1	1	3	1	1	1	1	2	1	2	1	1	1	1	2	1	5	5
385	2	64	2	4	7	2	2	1	1	1	0	0	0	0	1	1	1	1	1	1	1	1	1	1	1	1	1	1	1	1	1	1	1	1	1	1	1	1	1	1	1	1	1	1	2	1	4	5	5
386	1	58	2	3	1	3	2	1	2	1	0	0	0	0	1	1	1	1	1	1	1	1	1	1	1	1	1	1	1	1	1	1	1	2	1	2	2	3	2	2	1	2	1	1	1	2	3	5	3
387	2	70	2	3	7	2	2	1	1	1	1	0	0	0	1	2	2	2	2	2	2	2	1	1	1	1	1	1	1	1	1	3	1	2	1	1	1	1	1	2	1	1	2	3	3	2	4	5	5
388	1	76	2	3	7	2	2	3	3	1	0	0	0	0	1	2	1	1	1	1	1	1	1	1	1	1	1	1	1	1	1	1	1	2	1	2	3	3	2	2	1	2	1	1	1	1	1	3	5
389	1	73	2	3	7	2	2	3	2	1	0	0	0	0	1	3	1	1	1	1	1	1	1	1	1	1	1	1	1	1	1	1	1	2	1	1	1	1	1	1	1	1	1	1	1	1	3	4	5
390	1	77	2	3	7	3	2	2	1	1	0	0	0	1	1	1	1	2	2	2	2	2	1	1	1	1	1	1	1	1	1	3	1	2	1	1	3	3	1	1	1	2	1	1	1	1	3	5	5
391	1	69	2	3	7	2	2	3	2	1	0	0	0	0	1	3	2	2	2	2	2	2	1	2	1	1	2	1	1	1	1	1	1	4	2	1	1	1	2	2	1	1	2	1	1	1	1	4	5
392	1	84	2	1	7	2	2	2	1	1	0	0	0	0	1	1	1	3	3	3	3	3	3	3	3	3	3	3	3	3	3	3	2	2	1	1	1	1	1	1	2	1	2	1	1	1	1	5	5
393	1	73	2	3	7	2	2	2	1	1	0	0	0	0	2	3	1	1	1	1	1	1	1	1	1	1	1	1	1	1	1	1	1	2	1	2	2	2	2	1	1	1	1	1	1	3	1	5	5
394	1	70	2	3	7	2	2	2	2	1	0	0	0	0	1	2	2	2	2	2	2	2	1	2	1	1	1	1	2	2	1	3	1	2	1	2	4	4	2	1	2	1	1	3	1	1	1	5	5
395	2	67	2	3	7	2	2	3	1	1	1	0	0	1	0	2	3	3	3	3	3	3	1	1	1	1	1	1	1	1	1	1	1	2	2	1	1	1	1	1	1	2	1	1	1	1	1	4	5
396	1	77	2	3	7	2	2	3	1	1	0	0	0	0	1	1	1	2	2	2	2	2	1	1	1	1	1	1	1	1	1	1	1	1	1	1	3	3	2	4	1	1	1	1	1	1	1	2	5
397	1	70	2	3	7	2	2	2	2	1	1	0	0	0	1	2	2	2	2	2	2	2	1	1	1	1	1	1	2	1	1	1	1	1	1	2	2	3	1	1	2	1	1	1	1	1	2	5	5
398	1	76	2	3	7	2	2	1	3	1	1	0	0	0	1	2	1	1	1	1	1	1	1	1	1	1	2	1	2	2	1	1	1	1	1	1	3	3	1	3	2	2	1	1	2	1	1	5	4
399	2	68	2	3	7	2	2	1	1	1	0	0	0	0	1	2	2	2	2	2	2	2	1	1	1	1	1	1	1	1	1	3	1	2	1	2	2	2	2	2	1	1	1	1	1	1	2	5	5
400	1	62	2	4	7	2	2	2	2	1	1	0	0	0	1	1	2	2	2	2	2	2	1	1	1	1	1	1	1	1	1	1	1	1	2	2	2	2	2	2	1	1	1	1	2	1	1	5	5
401	1	64	2	3	7	3	2	3	1	1	0	0	0	0	3	1	1	1	1	1	1	1	1	2	1	1	1	1	1	1	1	1	1	2	1	1	1	1	1	1	3	2	1	1	1	1	1	5	5
402	2	70	2	3	7	2	2	2	2	1	0	0	0	0	1	2	2	2	2	2	2	2	1	1	1	1	1	1	1	1	1	3	1	1	1	2	2	2	2	2	1	1	2	1	1	1	1	5	5
403	1	78	2	3	7	2	2	2	2	1	1	0	0	0	3	3	3	3	3	3	3	3	1	2	1	1	1	1	1	1	1	3	1	1	1	2	2	2	1	3	2	2	1	1	1	1	4	5	5
404	1	79	2	2	7	2	2	2	1	1	0	0	0	0	1	2	2	2	2	2	2	2	2	2	2	2	2	1	2	2	2	2	1	2	1	2	2	4	2	2	2	1	2	1	1	1	1	5	5
405	2	69	2	2	7	3	2	1	1	1	0	0	0	0	1	3	2	2	2	2	2	2	3	3	3	3	3	1	3	3	3	3	1	4	2	1	1	1	1	1	2	1	1	1	1	1	2	5	5
406	2	57	2	5	2	3	3	1	1	1	0	0	0	0	1	1	2	2	2	2	2	2	1	1	1	1	1	1	1	1	1	1	1	1	4	1	1	1	1	1	1	2	1	1	1	1	2	5	5
407	1	68	2	3	7	3	2	3	2	1	0	0	0	0	1	2	2	2	2	2	2	2	1	1	1	1	1	1	2	1	1	1	1	1	2	3	3	3	2	3	2	1	1	1	3	2	1	1	5
408	2	66	2	3	7	2	2	1	1	0	0	1	0	0	1	1	2	2	2	2	2	2	1	1	1	1	1	1	1	1	1	1	1	1	1	2	3	3	1	2	2	1	1	1	1	1	2	5	5
409	2	80	2	2	7	2	2	1	1	1	0	0	0	0	0	1	1	3	3	3	3	1	2	2	2	2	2	1	2	3	2	2	1	2	1	2	2	2	2	2	1	1	2	1	1	1	1	5	5
410	1	78	2	2	7	2	2	3	1	1	0	0	0	0	1	3	3	3	3	3	3	3	2	2	2	2	3	2	3	2	2	2	1	1	1	2	2	2	1	3	1	1	1	1	1	1	1	1	5
411	1	70	2	3	7	2	2	2	1	1	0	0	0	0	1	2	2	2	2	2	2	2	1	1	1	1	1	1	1	1	1	1	1	2	1	2	2	2	1	1	1	1	1	2	1	1	4	5	5
412	1	77	2	3	7	2	2	2	1	1	1	0	0	0	1	1	1	2	2	2	2	2	1	2	1	1	1	1	2	1	1	1	1	2	1	2	3	4	1	4	1	2	2	2	1	1	3	5	5
413	1	71	2	3	7	2	2	3	1	1	0	0	0	0	1	2	2	2	2	2	2	2	1	1	1	1	1	1	1	1	1	1	1	1	1	1	1	1	2	1	3	1	1	1	2	1	4	4	5
414	1	68	2	3	7	2	2	3	1	1	0	0	0	0	1	2	2	2	2	2	2	2	1	1	1	1	1	1	1	1	1	1	1	2	1	1	1	1	1	2	1	1	1	1	1	3	1	3	5
415	1	58	2	4	1	3	2	3	2	1	0	0	0	0	0	1	1	1	1	1	1	1	1	1	1	1	1	1	1	1	1	1	1	1	1	1	1	1	1	1	1	1	2	1	1	1	1	1	5
416	2	69	2	3	7	2	2	1	1	1	0	0	0	0	1	3	2	2	2	2	2	2	1	1	1	1	1	1	1	1	1	1	1	1	1	1	1	1	2	3	1	2	1	1	1	1	2	5	5
417	1	80	2	2	7	2	4	1	1	1	0	0	0	0	1	1	1	1	1	1	1	1	2	2	2	2	2	1	2	2	3	3	1	2	1	3	3	3	1	3	2	1	2	1	1	2	1	5	5
418	1	58	2	4	3	3	2	3	3	1	1	0	0	0	1	1	1	1	1	1	1	1	1	1	1	1	1	1	1	1	1	1	1	1	1	1	1	1	1	1	1	2	1	1	4	2	1	1	1
419	1	76	2	3	7	2	2	3	1	1	0	0	0	0	1	1	1	1	1	1	1	1	1	2	1	1	2	1	1	1	1	1	1	2	1	1	1	1	1	1	3	1	1	1	1	1	1	5	5
420	1	88	2	3	7	1	2	2	1	1	0	0	0	0	1	3	3	3	3	3	3	3	1	1	1	1	1	1	1	1	1	1	1	2	1	2	2	2	2	1	3	2	1	1	1	1	3	5	5
421	2	91	2	1	5	1	2	1	1	1	0	0	1	0	1	2	3	3	3	3	3	3	1	1	1	1	1	1	1	1	1	1	1	4	4	1	1	1	2	3	2	1	1	1	3	1	1	5	5
422	1	71	2	3	7	2	2	3	3	1	0	0	0	0	1	2	2	2	2	2	2	2	1	1	1	1	1	1	2	2	1	3	1	1	1	1	4	5	1	2	3	1	1	1	3	1	1	2	1
423	1	79	2	3	7	2	4	2	2	1	0	0	0	0	1	2	2	2	2	2	2	2	1	3	1	1	1	1	1	1	1	1	1	2	2	2	2	2	2	1	1	2	1	1	1	1	4	5	5
424	1	75	2	3	7	2	2	3	1	1	0	0	0	0	1	1	1	1	1	1	1	1	1	1	1	1	1	1	1	1	1	1	1	2	1	1	4	4	1	2	2	1	1	1	1	1	1	3	5
425	1	74	2	3	7	2	2	3	1	1	0	0	0	0	1	2	2	2	2	2	2	2	1	1	1	1	1	1	1	1	1	1	1	2	1	2	4	4	1	1	1	1	2	1	1	1	2	4	5
426	2	67	2	3	7	2	2	1	1	1	1	0	0	0	1	2	3	3	3	3	3	3	1	1	1	1	1	1	1	1	1	1	1	2	1	1	1	1	2	2	2	1	1	1	1	1	4	5	5
427	1	84	2	1	7	3	2	2	1	1	0	0	0	0	1	1	1	3	3	3	3	3	1	1	1	1	1	1	1	1	1	1	1	2	2	2	2	3	1	1	2	1	2	2	1	1	4	5	5
428	1	88	1	3	7	2	4	2	1	1	0	0	0	0	1	3	3	3	3	3	3	3	1	2	1	1	1	1	1	1	1	1	1	2	1	1	1	1	1	1	4	2	1	1	1	1	3	5	5
429	1	80	2	3	7	2	2	2	1	1	0	0	0	0	1	1	1	1	1	1	1	1	1	1	1	1	1	1	2	2	1	1	1	1	1	2	2	2	2	4	1	1	1	1	1	1	4	5	5
430	1	78	2	3	7	2	2	2	1	1	0	0	0	0	1	3	3	3	3	3	3	3	1	1	1	1	1	1	1	1	1	1	1	2	2	1	1	1	2	4	2	1	2	1	1	1	1	5	5
431	1	76	2	3	7	2	2	3	1	1	1	0	0	0	2	1	1	1	1	1	1	1	1	1	1	1	1	1	1	1	1	1	1	3	1	2	2	2	2	1	1	2	1	3	1	1	2	4	5
432	1	70	2	3	7	2	2	2	1	1	0	0	0	0	1	2	2	2	2	2	2	2	1	1	1	1	2	1	1	1	1	1	1	2	1	1	3	4	2	1	3	1	1	3	1	2	1	5	5
433	2	68	2	4	7	2	2	1	1	1	0	0	0	0	1	2	2	2	2	2	2	2	2	2	2	2	2	2	2	2	2	2	1	1	1	1	1	1	1	1	1	2	1	1	1	2	1	5	5
434	1	54	2	4	1	3	2	3	1	1	0	0	0	0	1	2	2	2	2	2	2	2	2	2	2	2	2	2	2	2	2	2	1	1	2	2	2	2	1	2	1	1	1	1	1	1	1	4	5
435	1	55	2	4	1	2	2	3	1	0	0	0	0	0	1	2	1	1	1	1	1	1	1	1	1	1	1	1	1	1	1	1	1	1	2	2	2	2	2	1	1	1	2	1	1	4	1	2	5
436	1	62	2	3	7	3	2	3	2	1	0	0	0	0	1	1	2	2	2	2	2	2	1	1	1	1	1	1	1	1	1	1	1	2	1	2	2	2	1	1	1	2	1	3	2	1	3	5	5
437	2	66	2	3	7	2	2	1	1	1	1	0	0	0	1	1	2	2	2	2	2	2	1	2	1	1	1	1	1	1	1	1	1	3	1	2	2	2	2	5	2	1	1	1	1	1	1	5	5
438	2	78	2	2	7	2	2	1	1	1	0	0	0	0	1	3	3	3	3	3	3	3	2	2	2	2	3	2	2	3	2	3	1	1	4	2	2	2	1	2	1	2	1	2	1	2	5	5	5
439	1	72	2	3	7	2	2	3	1	1	0	0	0	0	2	1	1	2	2	2	2	2	1	1	1	1	1	1	2	2	1	1	1	2	1	1	1	1	1	1	2	2	1	1	1	1	1	4	5
440	2	70	2	3	7	2	2	1	1	0	0	0	0	0	1	2	2	2	2	2	2	2	1	2	1	1	1	1	1	1	1	1	1	2	1	1	4	4	1	3	1	1	1	4	1	1	1	5	5
441	1	80	2	2	7	2	2	2	1	1	0	0	0	0	1	1	1	1	1	1	1	1	2	2	2	2	2	2	3	2	2	2	1	2	4	2	2	3	2	1	3	4	1	1	1	1	3	5	5
442	1	68	2	2	7	2	2	2	2	1	0	0	0	0	1	2	2	2	2	2	2	2	2	2	2	2	2	2	2	2	2	2	1	2	4	2	2	2	1	4	1	2	2	1	1	4	2	5	5
443	1	72	2	3	7	2	2	3	3	1	1	0	0	0	1	1	1	2	2	2	2	2	1	1	1	1	1	1	1	1	1	1	1	3	2	2	2	2	2	1	1	1	1	2	1	3	1	1	5
444	1	68	2	3	7	2	2	3	2	1	1	0	0	0	1	2	2	2	2	2	2	2	1	1	1	1	1	1	1	1	1	1	1	2	1	1	1	1	2	1	3	1	1	1	3	1	1	1	5
445	1	60	2	4	7	2	2	1	1	1	0	0	0	0	1	3	1	1	1	1	1	1	1	1	1	1	1	1	1	1	1	3	1	1	2	2	3	3	1	1	2	1	1	1	1	1	2	5	5
446	2	56	2	4	1	3	2	1	1	1	0	0	0	0	1	1	2	2	2	2	2	2	1	1	1	1	1	1	1	1	1	1	1	1	1	1	1	1	1	1	1	1	1	1	1	1	1	5	5
447	1	68	2	3	7	2	2	3	1	1	1	0	0	0	1	2	3	3	3	3	3	3	3	3	3	3	3	3	3	3	1	1	1	2	1	1	1	1	2	1	1	2	2	1	1	1	2	4	5
448	1	76	2	3	7	2	4	3	1	1	0	0	0	0	1	1	1	1	1	1	1	1	1	1	1	1	1	1	1	1	1	3	1	2	1	2	3	3	1	1	3	1	1	3	1	1	1	3	5
449	1	71	2	3	7	2	2	2	1	1	0	0	0	0	1	2	2	2	2	2	2	2	1	1	1	1	1	1	1	1	1	1	1	2	1	2	2	3	2	1	1	1	1	1	2	1	1	5	5
450	1	77	2	2	7	2	2	2	3	1	0	0	0	0	1	1	1	2	2	2	2	2	2	2	2	2	2	2	2	3	2	3	1	2	1	1	1	1	2	1	2	2	2	2	1	1	2	5	5
451	2	66	2	2	7	2	2	1	1	1	0	0	0	0	1	1	2	2	2	2	2	2	3	3	3	3	3	3	3	3	3	3	1	3	2	1	1	1	1	2	3	1	2	1	1	1	2	5	5
452	1	58	2	3	3	3	2	3	3	1	0	0	0	0	2	1	1	1	1	1	1	1	1	1	1	1	1	1	1	1	1	1	1	2	1	1	1	1	1	2	2	2	1	1	1	1	1	1	5
453	1	78	2	2	7	2	2	2	1	1	0	0	0	0	1	3	3	3	3	3	3	3	2	2	2	2	2	2	2	2	2	2	1	5	1	1	1	1	2	3	1	2	1	2	2	2	4	5	5
454	2	77	2	2	7	2	2	1	2	1	0	0	0	0	2	1	1	2	2	2	2	2	2	2	2	2	2	2	2	2	2	2	1	3	1	1	1	1	1	1	1	2	2	1	2	1	1	5	1
455	1	69	2	3	7	2	2	2	1	1	0	0	0	0	1	3	2	2	2	2	2	2	1	1	1	1	1	1	1	1	1	1	1	1	1	1	1	1	1	4	2	1	1	1	1	1	5	5	5
456	1	60	2	3	7	2	2	3	1	1	0	0	0	0	1	3	1	1	1	1	1	1	1	1	1	1	1	1	2	2	1	1	1	2	1	1	5	5	2	2	1	2	1	1	1	1	3	1	5
457	2	74	2	3	7	2	2	1	1	1	0	0	0	0	1	2	2	2	2	2	2	2	1	1	1	1	1	1	1	1	1	1	1	2	1	2	2	2	1	2	1	1	2	1	1	1	2	5	5
458	1	71	2	3	7	2	2	3	1	1	0	0	0	0	1	2	2	2	2	2	2	2	1	2	1	1	2	1	1	1	1	1	1	1	1	1	4	4	2	1	1	2	1	3	3	1	2	5	5
459	1	59	2	4	1	3	2	3	3	1	0	0	0	0	1	1	1	1	1	1	1	1	1	1	1	1	1	1	3	2	1	1	1	1	1	1	1	1	1	1	1	2	1	1	1	1	1	2	5
460	2	60	2	3	1	2	2	1	1	1	0	0	0	0	1	3	1	1	1	1	1	1	1	1	1	1	1	1	1	1	1	3	1	2	1	1	4	4	1	2	1	1	1	1	1	2	2	5	5
461	1	63	2	4	1	2	2	3	1	1	0	0	0	0	1	1	1	1	1	1	1	1	1	1	1	1	3	1	1	1	1	1	1	1	3	1	1	1	1	1	1	1	1	1	2	1	1	3	5
462	1	82	2	2	7	2	2	1	1	1	0	0	0	0	1	1	1	3	3	3	3	3	1	1	1	3	1	1	1	1	1	3	1	2	2	2	2	4	2	1	1	2	1	1	1	1	1	5	5
463	2	77	2	3	7	2	2	1	1	1	1	0	0	0	1	1	1	2	2	2	2	2	1	1	1	1	1	1	1	1	1	1	1	1	1	2	2	2	2	2	1	1	1	1	1	1	4	5	5
464	1	70	2	3	7	2	2	2	3	0	0	0	0	0	1	2	2	2	2	2	2	2	1	1	1	1	1	1	1	1	1	1	1	2	1	2	2	2	1	2	1	1	2	1	1	1	1	5	5
465	2	74	2	3	7	2	2	1	2	1	0	0	0	0	1	2	2	2	2	2	2	2	1	1	1	1	1	1	1	1	1	1	1	1	1	1	1	2	1	2	1	2	1	1	1	1	1	5	1
466	1	52	2	4	1	3	2	3	3	1	0	0	0	0	1	2	1	1	1	1	1	1	1	1	1	1	1	1	1	1	1	1	1	1	1	1	1	1	1	1	1	1	1	1	1	1	5	4	5
467	2	62	3	4	3	2	2	1	1	1	0	0	0	0	1	1	2	2	2	2	2	2	1	1	1	1	1	1	1	1	1	1	1	1	1	1	1	1	1	1	1	1	1	1	1	1	3	5	5
468	1	69	2	3	7	2	2	2	1	1	0	0	0	0	1	2	1	1	1	1	1	1	2	2	2	2	2	2	2	2	2	2	1	1	1	1	4	4	1	2	4	1	1	1	1	1	4	5	5
469	1	78	2	3	7	2	2	2	1	1	0	0	0	0	1	3	3	3	3	3	3	3	1	1	1	1	1	1	1	1	1	1	1	1	3	1	1	1	2	1	1	1	1	1	1	3	1	5	5
470	1	77	2	3	7	2	2	2	2	1	0	0	0	0	2	1	1	2	2	2	2	2	1	1	1	1	1	1	1	1	1	1	1	2	1	2	2	2	1	2	1	1	1	1	1	1	3	5	5
471	1	70	2	3	7	2	2	2	1	1	0	0	0	0	1	2	2	2	2	2	2	2	1	1	1	1	1	1	1	1	1	1	1	1	1	1	1	1	2	2	2	2	1	1	1	1	4	5	5
472	2	58	2	3	1	3	2	1	1	1	0	0	0	0	1	1	1	1	1	1	1	1	1	1	1	1	1	1	1	1	1	1	1	2	3	2	2	2	1	2	2	1	1	1	1	1	1	5	5
473	2	62	2	4	1	2	2	3	1	1	0	0	0	0	1	1	2	2	2	2	2	2	1	1	1	1	1	1	1	1	1	3	1	2	2	1	1	1	1	1	2	1	1	1	1	2	2	4	5
474	2	69	2	3	7	2	2	1	2	1	1	0	0	0	1	2	1	1	1	1	1	1	1	2	1	1	1	1	1	1	1	1	1	2	1	1	1	2	2	1	1	2	1	1	2	1	3	5	5
475	1	83	2	2	7	2	2	1	1	1	0	0	0	0	1	1	1	3	3	3	3	3	1	1	1	1	1	1	1	1	1	3	1	2	1	1	1	1	1	2	1	2	1	1	1	1	4	5	5
476	1	73	2	3	7	2	4	2	1	1	0	0	0	0	1	1	1	1	1	1	1	1	1	1	1	1	1	1	1	1	1	1	1	2	1	1	1	1	1	1	2	1	1	2	1	1	3	5	5
477	1	77	2	3	7	2	2	1	1	1	0	0	0	0	1	1	1	1	1	1	1	1	1	1	1	1	1	1	1	1	1	1	1	1	2	2	4	4	2	2	1	2	2	2	1	1	1	5	5
478	2	70	2	3	7	2	2	1	1	1	0	0	0	1	1	1	2	2	2	2	2	2	1	1	1	1	1	1	1	1	1	1	1	2	4	1	1	1	1	1	2	1	1	1	1	1	1	5	5
479	2	58	2	3	1	3	2	1	1	1	1	0	0	1	1	1	1	1	1	1	1	1	1	1	1	1	1	1	1	1	1	1	1	1	1	1	1	1	1	1	2	2	1	1	1	1	1	5	5
480	2	66	2	3	7	2	2	1	1	1	0	0	0	0	1	1	2	2	2	2	2	2	2	2	2	2	2	2	2	2	2	2	1	1	1	1	1	1	2	1	2	1	1	1	3	1	1	5	5
481	1	80	2	2	7	2	2	2	1	1	0	0	1	0	1	1	1	1	1	1	1	1	1	1	1	1	1	1	1	1	3	1	1	2	1	2	2	2	1	1	1	2	2	1	2	1	1	5	5
482	1	90	2	1	7	1	4	2	2	1	0	0	0	0	1	2	3	3	3	3	3	3	1	1	1	1	1	1	1	1	1	1	2	4	4	1	1	1	2	1	1	1	1	1	1	1	1	5	5
483	1	85	2	1	7	2	2	2	1	1	1	0	0	0	1	2	1	3	3	3	3	3	1	1	1	1	1	1	1	1	1	1	2	2	1	1	1	3	1	1	1	1	2	2	1	1	2	5	5
484	1	78	2	3	7	2	2	2	1	1	0	0	0	1	1	3	3	3	3	3	3	3	1	1	1	1	1	1	1	1	1	1	1	1	1	1	1	1	1	4	1	1	1	1	1	1	1	5	5
485	1	71	2	3	7	2	2	3	1	1	1	0	0	0	0	2	2	2	2	2	2	2	1	1	1	1	1	1	1	1	1	1	1	1	1	1	1	1	2	1	1	2	2	1	1	1	1	4	5
486	1	68	2	3	7	2	2	3	1	1	0	0	0	0	1	1	3	3	3	3	3	3	2	2	2	2	2	2	2	2	2	2	1	1	1	1	1	1	2	3	3	1	1	1	1	1	1	2	5
487	2	66	2	4	7	2	2	1	1	1	0	0	0	0	1	1	2	2	2	2	2	2	1	1	1	1	1	1	1	1	1	1	1	1	3	1	1	1	1	2	1	1	1	1	1	2	2	5	5
488	1	60	2	4	1	3	2	2	1	1	0	0	0	0	1	3	1	1	1	1	1	1	1	1	1	1	1	1	1	1	1	1	1	1	1	1	1	2	2	1	1	2	2	1	3	1	2	5	5
489	1	60	2	3	7	3	2	3	1	1	0	0	0	0	1	3	1	1	1	1	1	1	1	1	1	1	1	1	1	1	1	1	1	1	1	1	1	2	2	2	1	2	1	3	1	2	1	5	5
490	1	88	2	2	7	2	4	2	2	1	0	0	0	0	1	3	3	3	3	3	3	3	1	1	1	3	1	1	3	3	1	3	1	2	1	1	1	1	2	2	1	1	1	1	1	3	3	5	5
491	2	73	2	3	7	2	2	1	1	0	0	0	0	0	1	1	1	1	1	1	1	1	1	1	1	1	1	1	1	1	1	1	1	1	1	2	2	2	2	1	1	2	1	3	1	2	2	5	5
492	1	76	2	3	7	2	2	3	1	1	1	0	0	0	1	1	1	1	1	1	1	1	1	1	1	1	1	1	1	1	1	1	1	1	1	2	3	3	1	2	3	2	1	3	1	1	1	4	5
493	2	75	2	3	7	2	2	1	1	1	0	0	0	0	1	3	3	3	3	3	3	3	1	1	1	1	1	1	1	1	1	1	1	2	2	2	2	2	2	3	3	2	1	1	1	4	1	5	5
494	1	68	2	3	7	2	2	1	1	1	0	0	0	0	1	1	3	3	3	3	3	3	1	1	1	1	1	1	1	1	1	1	1	2	1	1	1	1	1	3	2	1	1	1	1	1	1	5	5
495	2	64	2	4	7	2	2	1	1	1	0	0	0	0	1	1	1	1	1	1	1	1	2	2	2	2	2	2	2	2	2	3	1	1	2	1	1	1	1	1	1	1	1	1	1	1	4	5	5
496	2	83	2	3	7	2	2	1	1	1	0	0	0	1	1	1	1	3	3	3	3	3	1	1	1	1	1	1	1	1	1	1	1	2	1	1	1	1	1	2	1	2	1	4	1	1	5	5	5
497	1	78	2	2	7	2	2	3	1	1	0	0	0	0	1	3	3	3	3	3	3	3	1	1	1	1	1	1	1	1	1	1	1	5	1	2	2	2	1	1	1	2	2	1	1	1	4	5	5
498	1	73	2	2	7	2	2	3	1	1	0	0	0	0	1	1	1	1	1	1	1	1	1	1	1	1	1	1	1	1	3	3	1	2	1	1	1	1	2	2	2	2	1	1	1	1	1	5	5
499	1	71	2	4	7	2	2	3	1	1	0	0	1	0	1	2	1	1	1	1	1	1	1	1	1	1	1	1	1	1	1	1	1	1	1	2	2	2	1	1	2	1	1	1	1	1	1	2	5
500	1	79	2	2	7	2	2	2	2	1	0	0	0	0	1	2	2	2	2	2	2	2	1	1	1	1	1	1	1	1	1	1	1	2	1	1	1	4	2	1	1	2	2	1	1	1	3	5	4
501	1	66	2	3	7	2	2	3	1	1	0	0	0	0	1	2	2	2	2	2	2	2	2	2	2	2	2	2	2	2	2	2	1	1	1	1	1	1	2	1	2	1	1	2	2	2	3	5	5
502	2	78	2	3	7	2	2	1	1	1	0	0	0	0	1	3	3	3	3	3	3	3	1	1	1	1	1	1	1	1	1	1	1	1	1	1	1	1	2	4	1	1	2	1	1	1	2	5	5
503	1	70	2	3	7	2	2	3	1	1	0	0	0	0	2	1	2	2	2	2	2	2	1	2	1	1	1	1	1	1	1	1	1	1	1	3	3	4	2	1	2	2	1	1	1	1	2	1	5
504	1	51	2	4	1	3	2	1	3	1	0	0	0	0	1	1	1	1	1	1	1	1	1	1	1	1	2	1	1	1	1	1	1	1	3	1	1	1	1	1	1	1	1	1	1	1	1	5	1
505	1	43	2	5	1	4	2	3	3	0	0	0	0	0	1	1	1	1	1	1	1	1	1	1	1	1	1	1	1	1	1	1	1	1	1	1	1	1	1	1	1	1	1	1	1	1	4	1	5
506	2	70	2	4	7	2	2	1	1	1	0	0	0	0	1	1	1	1	1	1	1	1	1	1	1	1	1	1	2	3	1	1	1	1	2	1	1	1	2	1	1	2	1	1	1	3	4	5	5
507	1	72	2	3	7	2	2	3	1	1	0	0	0	0	1	1	1	2	2	2	2	2	1	1	1	1	1	1	1	1	1	1	1	2	1	3	3	3	1	2	4	2	1	3	1	1	2	1	5
508	1	71	2	3	7	2	2	3	1	1	1	0	0	1	1	2	2	2	2	2	2	2	1	1	1	1	1	1	1	1	1	1	1	2	1	3	3	3	2	3	1	2	1	1	1	1	4	1	5
509	1	81	2	3	7	2	2	1	1	1	0	0	0	0	1	1	1	1	1	1	1	1	1	2	1	1	1	1	1	1	1	1	1	2	1	1	1	1	1	1	2	1	2	1	3	3	1	5	5
510	1	54	2	4	1	3	2	3	1	1	0	0	0	0	1	2	2	2	2	2	2	2	1	1	1	1	1	1	1	1	1	1	1	2	1	1	1	1	1	2	1	1	2	1	1	1	1	4	5
511	1	50	2	3	1	3	3	3	1	0	0	0	0	0	1	1	1	1	1	1	1	1	1	1	1	1	1	1	1	1	1	1	1	2	2	1	1	1	1	1	1	2	1	1	1	1	1	3	5
512	1	65	3	3	7	2	2	1	1	1	0	0	0	0	1	2	2	2	2	2	2	2	1	2	1	1	1	1	1	1	1	1	1	2	1	4	4	4	2	2	3	1	1	1	1	1	4	5	5
513	2	70	2	4	7	2	2	1	1	1	0	0	0	0	1	1	1	1	1	1	1	1	1	1	1	1	1	1	1	1	1	1	1	1	1	1	1	1	1	1	1	1	1	1	1	1	3	5	5
514	1	72	2	3	7	2	2	2	1	1	1	0	0	0	1	1	1	2	2	2	2	2	1	1	1	1	1	1	1	1	1	1	1	4	1	2	2	2	1	1	1	1	1	1	1	1	1	5	5
515	2	77	2	3	7	2	2	1	1	1	0	0	0	0	1	1	1	1	1	1	1	1	2	2	2	2	2	2	2	2	2	2	1	2	2	1	1	2	2	2	2	2	1	3	1	1	3	5	5
516	1	78	2	3	7	2	2	2	1	1	0	0	0	0	1	3	3	3	3	3	3	3	1	1	1	1	1	1	1	1	1	1	1	2	1	1	1	1	1	1	2	1	1	1	1	1	4	5	5
517	1	65	2	3	7	3	2	3	1	1	0	0	0	0	1	2	2	2	2	2	2	2	1	1	1	1	1	1	1	1	1	1	1	1	1	3	3	3	2	2	1	2	1	1	1	1	1	1	5
518	1	62	2	4	7	2	2	3	2	1	0	0	0	0	1	1	2	2	2	2	2	2	1	1	1	1	1	1	1	1	1	1	1	1	3	1	1	1	1	1	1	1	1	1	1	1	4	1	3
519	1	69	2	3	7	2	2	2	1	1	0	0	0	0	1	2	1	1	1	1	1	1	1	1	1	1	1	1	1	1	1	1	1	1	2	1	1	1	1	1	1	1	1	1	1	1	3	5	5
520	1	70	2	3	7	3	2	2	1	1	0	0	0	0	1	1	1	1	1	1	1	1	1	2	1	1	1	1	1	1	1	1	1	1	1	1	3	3	1	4	2	2	1	1	1	1	3	5	5
521	2	80	2	1	7	2	2	1	1	1	0	0	0	1	1	1	1	1	1	1	1	1	1	1	1	1	1	1	1	1	1	1	1	2	2	2	2	3	2	1	1	1	1	2	1	1	4	5	5
522	2	69	2	3	7	2	2	1	1	0	0	0	0	0	1	2	1	1	1	1	1	1	1	1	1	1	1	1	1	1	1	1	1	2	1	1	1	1	1	4	1	1	2	1	1	1	1	5	5
523	1	63	2	3	7	2	2	3	1	1	0	0	0	0	1	1	1	1	1	1	1	1	3	3	3	3	3	3	3	3	3	3	1	2	1	1	2	2	2	1	3	1	1	1	1	2	1	5	5
524	2	71	2	3	7	2	2	1	1	1	0	0	0	1	1	2	2	2	2	2	2	2	1	1	1	1	1	1	1	1	1	1	1	3	1	1	1	2	1	1	1	1	1	1	2	1	1	5	5
525	1	68	2	3	7	2	2	3	1	1	0	0	0	0	1	1	3	3	3	3	3	3	1	1	1	1	1	1	1	1	1	1	1	2	1	3	3	3	2	1	2	2	1	1	1	1	1	2	5
526	1	64	2	3	7	2	2	3	3	1	0	0	0	0	1	1	1	1	1	1	1	1	1	1	1	1	1	1	1	1	1	1	1	4	1	1	1	1	1	5	2	1	1	1	1	1	1	3	5
527	1	77	2	2	7	2	2	2	1	1	0	0	0	0	1	1	1	1	1	1	1	1	2	2	2	2	2	2	2	2	2	2	1	2	1	2	2	4	1	4	1	1	1	1	3	1	3	5	5
528	1	70	2	3	7	2	2	3	1	1	0	0	0	0	1	1	1	1	1	1	1	1	2	2	2	2	2	2	2	2	2	2	1	2	1	1	1	1	2	1	1	2	2	1	1	1	2	4	5
529	1	60	2	3	7	3	2	3	1	1	1	0	0	0	1	3	1	1	1	1	1	1	1	2	1	1	1	1	1	1	1	1	1	1	1	1	1	1	1	3	1	1	1	2	1	3	1	4	5
530	2	73	2	3	7	2	2	1	1	1	0	0	0	0	1	1	1	1	1	1	1	1	1	1	1	1	2	1	1	1	1	1	1	2	1	1	1	1	2	1	1	2	1	2	3	1	2	5	5
531	1	79	2	2	7	2	2	2	2	1	0	0	0	0	1	2	2	2	2	2	2	2	1	1	1	1	1	1	1	1	1	1	1	1	1	1	1	1	1	4	2	1	1	1	1	1	1	5	3
532	1	86	2	2	7	1	2	1	1	1	0	0	0	0	1	3	3	3	3	3	3	3	1	1	1	1	1	1	1	1	1	1	1	1	1	2	2	2	1	1	2	2	1	1	1	1	1	5	5
533	1	71	2	3	7	2	2	3	1	1	0	1	0	0	1	2	2	2	2	2	2	2	1	1	1	1	1	1	1	1	1	1	1	1	1	1	1	2	1	1	1	1	1	1	1	1	1	4	5
534	2	80	2	2	7	2	2	1	1	1	0	0	0	0	1	1	1	1	1	1	1	1	1	1	1	1	1	1	1	1	1	1	1	4	1	1	1	1	1	1	1	1	2	1	1	1	1	5	5
535	2	82	2	2	5	2	2	1	1	1	1	0	0	1	1	1	1	3	3	3	3	3	1	1	1	1	1	1	1	1	1	1	1	2	2	2	2	3	1	1	2	1	1	1	1	1	1	5	5
536	1	78	2	2	7	2	2	2	1	1	0	0	0	0	1	2	2	2	2	2	2	2	2	2	2	2	2	2	2	2	2	2	1	2	1	2	2	2	1	5	1	1	2	1	1	1	1	5	5
537	1	71	2	4	7	3	2	3	1	1	0	0	0	1	1	2	2	2	2	2	2	2	1	1	1	1	1	1	1	1	1	1	1	1	1	1	1	1	1	1	1	1	1	1	1	1	1	2	5
538	1	77	2	3	7	2	2	2	1	1	0	0	0	0	1	1	1	3	3	3	3	3	1	2	1	1	1	1	1	1	1	3	1	2	1	1	1	1	1	1	1	2	1	1	1	1	1	5	5
539	1	66	2	3	7	2	2	3	1	1	0	0	0	1	1	2	2	2	2	2	2	2	1	1	1	1	1	1	1	1	1	1	1	1	2	1	1	1	2	1	1	1	1	1	1	1	4	5	5
540	2	65	2	3	7	2	2	1	1	1	0	0	0	0	1	2	2	2	2	2	2	2	1	1	1	1	1	1	1	1	1	1	1	1	1	1	1	1	1	1	1	1	1	1	1	1	1	5	5
541	1	60	2	4	7	4	2	3	1	1	0	0	0	0	2	3	1	1	1	1	1	1	1	1	1	1	1	1	1	1	1	1	1	1	1	1	1	2	1	2	1	1	1	1	1	1	3	4	5
542	1	80	2	2	7	2	2	2	1	1	1	0	0	0	2	1	1	1	1	1	1	1	2	2	2	3	2	2	3	2	2	2	1	5	1	1	1	1	2	1	3	1	1	1	1	2	2	5	5
543	1	77	2	3	7	2	2	2	1	1	0	0	0	0	1	1	1	3	3	3	3	3	1	1	1	1	1	1	1	1	1	1	1	2	1	1	1	1	2	2	2	2	1	1	1	1	2	5	5
544	1	65	2	3	7	2	2	3	1	1	0	0	0	0	1	2	2	2	2	2	2	2	2	2	2	2	2	2	2	2	2	2	1	2	2	1	1	1	2	4	1	2	1	1	1	1	4	1	5
545	1	58	2	3	3	2	2	3	3	1	0	0	0	0	1	1	1	1	1	1	1	1	1	1	1	1	1	1	1	1	1	1	1	1	2	2	4	4	2	2	1	2	2	1	1	1	3	1	5
546	2	71	2	3	7	2	2	1	1	0	0	0	0	0	1	2	2	2	2	2	2	2	1	2	1	1	1	1	1	1	1	1	1	2	1	2	3	3	2	2	2	2	1	1	1	1	4	5	5
547	1	70	2	5	7	4	2	2	1	1	0	0	0	0	1	1	1	1	1	1	1	1	1	1	1	1	1	1	1	1	1	1	1	1	1	1	1	1	1	1	1	1	1	1	1	1	3	5	5
548	1	80	2	3	7	2	2	2	1	1	0	0	0	0	1	1	1	1	1	1	1	1	2	2	2	2	2	2	2	2	2	2	1	1	1	1	1	2	1	1	2	2	1	1	1	1	1	5	5
549	1	66	2	3	7	2	2	3	1	1	1	0	0	0	1	2	2	2	2	2	2	2	1	1	1	1	1	1	1	1	1	1	1	2	1	1	1	1	2	2	1	2	1	1	2	1	2	4	5
550	1	68	2	3	7	2	2	2	1	1	0	0	0	0	1	1	3	3	3	3	3	3	1	2	1	1	1	1	1	1	1	1	1	1	1	1	1	1	1	2	2	1	2	1	1	1	1	5	5
551	2	62	2	4	7	4	2	1	1	1	0	0	0	0	1	1	2	2	2	2	2	2	1	1	1	1	1	1	1	1	1	1	1	1	3	1	1	1	1	1	1	1	1	1	2	1	3	5	5
552	2	70	2	3	7	2	2	1	1	1	0	0	1	0	1	1	1	1	1	1	1	1	1	1	1	1	2	1	1	1	1	1	1	2	2	1	2	2	1	2	1	2	1	1	1	2	3	5	5
553	1	58	2	3	1	2	2	3	3	1	1	0	0	0	1	1	1	1	1	1	1	1	1	1	1	1	1	1	1	1	1	1	1	1	1	1	3	3	2	2	2	1	1	1	1	2	1	3	5
554	1	70	2	3	7	2	2	2	1	1	0	0	0	0	1	3	3	3	3	3	3	3	1	1	1	1	1	1	1	1	1	1	1	2	1	1	1	1	1	2	2	1	1	3	1	1	4	5	5
555	2	83	2	1	7	1	4	1	1	1	0	0	0	0	1	1	1	3	3	3	3	3	1	1	1	1	1	1	1	1	1	1	1	2	2	2	2	2	1	1	1	1	2	2	1	1	3	5	5
556	1	73	2	3	7	2	2	3	3	1	0	0	0	0	1	1	1	1	1	1	1	1	1	1	1	1	1	1	1	1	1	3	1	2	1	1	3	3	1	1	2	2	1	3	1	4	1	1	5
557	1	78	2	2	7	2	2	2	3	1	0	0	0	0	2	2	2	2	2	2	2	2	2	2	2	2	2	2	2	3	2	3	1	4	1	1	1	1	1	3	2	1	2	1	1	1	1	5	5
558	1	80	2	2	7	2	2	2	1	1	0	0	0	0	1	1	1	1	1	1	1	1	2	2	2	2	2	2	2	3	2	3	1	2	1	2	2	2	1	1	2	1	1	1	1	1	2	5	5
559	1	83	2	2	7	2	2	1	1	1	0	0	0	0	3	1	1	3	3	3	3	3	2	2	2	2	2	2	3	2	2	2	1	2	1	1	1	1	1	1	1	1	2	1	1	1	1	5	5
560	2	71	2	3	7	3	2	1	1	1	0	0	0	0	1	2	2	2	2	2	2	2	1	1	1	1	1	1	1	1	1	1	1	1	1	1	1	1	1	2	1	1	1	3	2	1	2	5	5
561	1	77	2	3	7	2	2	2	1	1	1	0	0	0	1	3	1	3	3	3	3	3	1	2	1	1	1	1	1	1	1	1	1	2	1	1	2	3	1	2	1	1	1	1	1	1	4	5	5
562	1	72	2	3	7	2	2	3	1	1	0	0	0	0	1	1	1	2	2	2	2	2	1	2	1	1	2	1	1	1	1	1	1	2	1	1	1	1	1	2	1	1	1	1	1	1	3	1	5
563	1	65	2	4	7	3	2	3	1	1	0	0	0	0	1	1	1	1	1	1	1	1	1	1	1	1	1	1	3	2	1	1	1	1	1	1	1	1	1	1	2	1	1	1	1	1	1	5	5
564	1	68	2	3	7	2	2	3	1	1	0	0	0	0	1	1	3	3	3	3	3	3	1	1	1	1	1	1	1	1	1	1	1	2	1	1	1	1	1	1	1	1	1	1	1	1	4	2	5
[truncated: 5 more columns]
